# Supplementary material for: miR‐200a/b/‐429 downregulation is a candidate biomarker of tumor radioresistance and independent of hypoxia in locally advanced cervical cancer
Source: Mol Oncol. 2022 Feb 15;16(6):1402–19. doi: 10.1002/1878-0261.13184 (PMC8936520; doi:10.1002/1878-0261.13184)
Supplement: Supplementary file 3 — Table S4. Spearman correlation between miRNA and gene expression for the potential target genes of miR‐200a/b/‐429. [file MOL2-16-1402-s002.xlsx]

## Sheet: Sheet1
Supplementary Table S4. Spearman correlation between miRNA and gene expression for the potential target genes of miR-200a/b/-429. Genes with nominal P<0.05 in the explorative cohort and validation cohort 1 and FDR q-value<0.1 in at least one cohort for at least one of the miRNAs are included.
Cohort	miRNA	Gene symbol	Illumina_PROBE_ID	ENTREZ_GENE_ID	cor.coef.	nom. P-value	FDR q-value
Explorative cohort	hsa-miR-200a-3p	ACSL4	ILMN_1683598	2182	-0.229231	0.0297574	0.328898
Validation cohort 1	hsa-miR-200a-3p	ACSL4	ILMN_2391458	2182	-0.3234	0.000605216	0.035815
Explorative cohort	hsa-miR-200a-3p	AEBP1	ILMN_1736178	165	-0.36886	0.000379753	0.051248
Validation cohort 1	hsa-miR-200a-3p	AEBP1	ILMN_1736178	165	-0.278878	0.00317519	0.0782278
Explorative cohort	hsa-miR-200a-3p	ANO6	ILMN_1674941	196527	-0.27885	0.00778073	0.191254
Explorative cohort	hsa-miR-200a-3p	ANTXR1	ILMN_1811877	84168	-0.274949	0.008724	0.199521
Validation cohort 1	hsa-miR-200a-3p	ANTXR1	ILMN_1811877	84168	-0.393441	<0.0001	0.00771553
Explorative cohort	hsa-miR-200a-3p	AP3S1	ILMN_2311761	1176	-0.238128	0.0240312	0.298192
Validation cohort 1	hsa-miR-200a-3p	AP3S1	ILMN_2311761	1176	-0.358258	0.000134435	0.0176626
Explorative cohort	hsa-miR-200a-3p	APH1B	ILMN_1767816	83464	-0.346169	0.000831451	0.0721851
Validation cohort 1	hsa-miR-200a-3p	APH1B	ILMN_1767816	83464	-0.192152	0.0443184	0.267731
Explorative cohort	hsa-miR-200a-3p	ASB5	ILMN_2126055	140458	-0.250788	0.0173339	0.263707
Validation cohort 1	hsa-miR-200a-3p	ASB5	ILMN_2126055	140458	-0.288218	0.00234578	0.0685902
Explorative cohort	hsa-miR-200a-3p	ATM	ILMN_1779214	472	-0.216991	0.0399443	0.371163
Explorative cohort	hsa-miR-200a-3p	BNC2	ILMN_1656373	54796	-0.242655	0.0214181	0.286662
Explorative cohort	hsa-miR-200a-3p	CACNA1C	ILMN_1666775	775	-0.237042	0.0246975	0.301895
Validation cohort 1	hsa-miR-200a-3p	CACNA1C	ILMN_1666775	775	-0.250975	0.00817745	0.119906
Explorative cohort	hsa-miR-200a-3p	CALD1	ILMN_1730487	800	-0.371429	0.0003436	0.0489029
Validation cohort 1	hsa-miR-200a-3p	CALD1	ILMN_1717990	800	-0.39299	<0.0001	0.00833597
Explorative cohort	hsa-miR-200a-3p	CAST	ILMN_1783627	831	-0.335029	0.00132112	0.0886833
Validation cohort 1	hsa-miR-200a-3p	CAST	ILMN_1783627	831	-0.430011	<0.0001	0.00303568
Explorative cohort	hsa-miR-200a-3p	CCDC88A	ILMN_1811050	55704	-0.349636	0.000730556	0.0675031
Validation cohort 1	hsa-miR-200a-3p	CCDC88A	ILMN_1811050	55704	-0.214399	0.0246754	0.202179
Explorative cohort	hsa-miR-200a-3p	CCNH	ILMN_1742250	902	-0.236646	0.0249437	0.303655
Validation cohort 1	hsa-miR-200a-3p	CCNH	ILMN_2187830	902	-0.211857	0.0262914	0.208246
Explorative cohort	hsa-miR-200a-3p	CLIP2	ILMN_2352190	7461	-0.251924	0.0168209	0.260995
Validation cohort 1	hsa-miR-200a-3p	COL4A6	ILMN_1675857	1288	-0.347862	0.000214295	0.0213931
Explorative cohort	hsa-miR-200a-3p	CPM	ILMN_1698313	1368	-0.233173	0.0271995	0.315416
Validation cohort 1	hsa-miR-200a-3p	CPM	ILMN_1698313	1368	-0.299578	0.00154103	0.0568291
Explorative cohort	hsa-miR-200a-3p	CYP26B1	ILMN_1812297	56603	-0.226489	0.0320311	0.339271
Validation cohort 1	hsa-miR-200a-3p	CYP26B1	ILMN_1812297	56603	-0.340162	0.000299759	0.0254032
Validation cohort 1	hsa-miR-200a-3p	DCN	ILMN_1768227	1634	-0.299398	0.00155154	0.056968
Explorative cohort	hsa-miR-200a-3p	DDX31	ILMN_1663156	64794	-0.240631	0.022555	0.292267
Validation cohort 1	hsa-miR-200a-3p	DDX31	ILMN_1781721	64794	-0.288764	0.00221755	0.0666399
Explorative cohort	hsa-miR-200a-3p	DENND2A	ILMN_1666503	27147	-0.256468	0.014898	0.247371
Explorative cohort	hsa-miR-200a-3p	DIXDC1	ILMN_2276688	85458	-0.230045	0.0293773	0.327142
Validation cohort 1	hsa-miR-200a-3p	DIXDC1	ILMN_2375830	85458	-0.323775	0.000559715	0.034452
Explorative cohort	hsa-miR-200a-3p	DKK3	ILMN_2398159	27122	-0.321529	0.00209656	0.108788
Validation cohort 1	hsa-miR-200a-3p	DKK3	ILMN_1739759	27122	-0.257679	0.00670894	0.109597
Validation cohort 1	hsa-miR-200a-3p	DLC1	ILMN_1729409	10395	-0.225327	0.018118	0.173648
Validation cohort 1	hsa-miR-200a-3p	DNAL1	ILMN_1730464	83544	-0.277993	0.00337718	0.0806881
Explorative cohort	hsa-miR-200a-3p	EBF1	ILMN_1778681	1879	-0.329004	0.00162751	0.0993886
Validation cohort 1	hsa-miR-200a-3p	EBF1	ILMN_1778681	1879	-0.329853	0.000433125	0.0299736
Validation cohort 1	hsa-miR-200a-3p	EDA	ILMN_1684000	1896	-0.284945	0.00263972	0.0723709
Validation cohort 1	hsa-miR-200a-3p	EGFR	ILMN_1798975	1956	-0.2276	0.0169627	0.168396
Explorative cohort	hsa-miR-200a-3p	EIF3M	ILMN_2192694	10480	-0.254906	0.0153234	0.251058
Validation cohort 1	hsa-miR-200a-3p	EIF3M	ILMN_2192693	10480	-0.224796	0.018223	0.174153
Explorative cohort	hsa-miR-200a-3p	FAM123A	ILMN_1810131	219287	-0.283368	0.00697214	0.182319
Validation cohort 1	hsa-miR-200a-3p	FAM123A	ILMN_2394366	219287	-0.383369	<0.0001	0.01097
Explorative cohort	hsa-miR-200a-3p	FAP	ILMN_2232854	2191	-0.387266	0.000182189	0.035705
Validation cohort 1	hsa-miR-200a-3p	FAP	ILMN_2232854	2191	-0.196872	0.039261	0.252333
Explorative cohort	hsa-miR-200a-3p	FZD4	ILMN_1743367	8322	-0.314733	0.00251728	0.118453
Validation cohort 1	hsa-miR-200a-3p	FZD4	ILMN_1743367	8322	-0.298042	0.00156488	0.0571404
Explorative cohort	hsa-miR-200a-3p	GLS	ILMN_2188722	2744	-0.370572	0.000355282	0.0498841
Validation cohort 1	hsa-miR-200a-3p	GLS	ILMN_2188722	2744	-0.235562	0.0132365	0.151234
Explorative cohort	hsa-miR-200a-3p	GMFB	ILMN_2093674	2764	-0.249285	0.0178169	0.266943
Explorative cohort	hsa-miR-200a-3p	GNG11	ILMN_1782419	2791	-0.223196	0.0346664	0.351915
Validation cohort 1	hsa-miR-200a-3p	GNG11	ILMN_1782419	2791	-0.356018	0.000135002	0.0176626
Validation cohort 1	hsa-miR-200a-3p	GPC6	ILMN_1805216	10082	-0.29476	0.00177257	0.0605094
Explorative cohort	hsa-miR-200a-3p	GRB10	ILMN_2340919	2887	-0.281854	0.00729037	0.186705
Validation cohort 1	hsa-miR-200a-3p	GRB10	ILMN_1669617	2887	-0.281113	0.00302591	0.0765139
Explorative cohort	hsa-miR-200a-3p	HEPH	ILMN_1714523	9843	-0.286809	0.00629453	0.17506
Explorative cohort	hsa-miR-200a-3p	HSPD1	ILMN_2381397	3329	-0.222574	0.0349846	0.353541
Validation cohort 1	hsa-miR-200a-3p	IL1A	ILMN_1658483	3552	-0.392773	<0.0001	0.00833597
Explorative cohort	hsa-miR-200a-3p	IL24	ILMN_1725814	11009	-0.254031	0.0159039	0.255222
Validation cohort 1	hsa-miR-200a-3p	IL24	ILMN_2407799	11009	-0.275595	0.00367175	0.0837638
Explorative cohort	hsa-miR-200a-3p	IL7R	ILMN_2342579	3575	-0.345565	0.000908583	0.0750138
Validation cohort 1	hsa-miR-200a-3p	IL7R	ILMN_2342579	3575	-0.329477	0.000471173	0.0312332
Explorative cohort	hsa-miR-200a-3p	ITGA1	ILMN_1802411	3672	-0.272487	0.00936941	0.205929
Explorative cohort	hsa-miR-200a-3p	KCNN3	ILMN_1744897	3782	-0.214866	0.0421604	0.379229
Validation cohort 1	hsa-miR-200a-3p	KCNN3	ILMN_1801608	3782	-0.269301	0.00455758	0.0920163
Explorative cohort	hsa-miR-200a-3p	KIAA1644	ILMN_1728885	85352	-0.328725	0.00155954	0.0976418
Validation cohort 1	hsa-miR-200a-3p	KIAA1644	ILMN_1728885	85352	-0.311733	0.000915932	0.0447346
Explorative cohort	hsa-miR-200a-3p	KIRREL	ILMN_1742781	55243	-0.249339	0.0180078	0.268089
Validation cohort 1	hsa-miR-200a-3p	KIRREL	ILMN_1742781	55243	-0.351649	0.00018114	0.0199475
Explorative cohort	hsa-miR-200a-3p	LAMA4	ILMN_1795442	3910	-0.312557	0.00281909	0.125619
Validation cohort 1	hsa-miR-200a-3p	LAMA4	ILMN_2140059	3910	-0.284071	0.00263372	0.0722717
Explorative cohort	hsa-miR-200a-3p	LEPR	ILMN_1731966	3953	-0.238721	0.0236743	0.296573
Validation cohort 1	hsa-miR-200a-3p	LEPR	ILMN_2234956	3953	-0.261384	0.00594113	0.103375
Explorative cohort	hsa-miR-200a-3p	LETM2	ILMN_1714223	137994	-0.235346	0.0257688	0.308014
Validation cohort 1	hsa-miR-200a-3p	LETM2	ILMN_1714223	137994	-0.405595	<0.0001	0.00588015
Explorative cohort	hsa-miR-200a-3p	LHFP	ILMN_1767448	10186	-0.411088	<0.0001	0.0195834
Validation cohort 1	hsa-miR-200a-3p	LHFP	ILMN_1767448	10186	-0.352055	0.000177886	0.01966
Explorative cohort	hsa-miR-200a-3p	LRRC15	ILMN_1709717	131578	-0.290875	0.00556958	0.166033
Validation cohort 1	hsa-miR-200a-3p	LRRC15	ILMN_1709717	131578	-0.263716	0.00537356	0.0985278
Explorative cohort	hsa-miR-200a-3p	MEF2C	ILMN_1742544	4208	-0.335243	0.00131127	0.0885223
Validation cohort 1	hsa-miR-200a-3p	MEF2C	ILMN_1742544	4208	-0.2392	0.0118447	0.143591
Explorative cohort	hsa-miR-200a-3p	MFAP5	ILMN_1733415	8076	-0.240903	0.0221808	0.290306
Validation cohort 1	hsa-miR-200a-3p	MFAP5	ILMN_1733415	8076	-0.2661	0.00507783	0.0967249
Explorative cohort	hsa-miR-200a-3p	MSRB3	ILMN_1676088	253827	-0.217922	0.0390788	0.367599
Validation cohort 1	hsa-miR-200a-3p	MSRB3	ILMN_1676088	253827	-0.261348	0.00594821	0.103379
Explorative cohort	hsa-miR-200a-3p	MYO5A	ILMN_1698225	4644	-0.366269	0.000384679	0.0512489
Explorative cohort	hsa-miR-200a-3p	NACA	ILMN_2167617	4666	-0.363032	0.000437007	0.0545302
Validation cohort 1	hsa-miR-200a-3p	NACA	ILMN_2167616	4666	-0.261433	0.00580211	0.102274
Validation cohort 1	hsa-miR-200a-3p	NAT9	ILMN_1776088	26151	-0.333949	0.000390652	0.0286334
Validation cohort 1	hsa-miR-200a-3p	NCAM1	ILMN_2398184	4684	-0.268931	0.00461513	0.0926172
Explorative cohort	hsa-miR-200a-3p	NIPAL4	ILMN_1713638	348938	-0.316179	0.00250404	0.118291
Validation cohort 1	hsa-miR-200a-3p	NIPAL4	ILMN_1713638	348938	-0.266551	0.00500148	0.0959663
Explorative cohort	hsa-miR-200a-3p	NME1	ILMN_1741133	4830	-0.212725	0.0441163	0.386163
Validation cohort 1	hsa-miR-200a-3p	NME1	ILMN_2414399	4830	-0.281677	0.00287198	0.0750948
Explorative cohort	hsa-miR-200a-3p	NR3C1	ILMN_2389347	2908	-0.24041	0.0224636	0.291882
Validation cohort 1	hsa-miR-200a-3p	NR3C1	ILMN_2389347	2908	-0.270744	0.00422593	0.0894014
Explorative cohort	hsa-miR-200a-3p	NRP1	ILMN_1699574	8829	-0.275845	0.00868321	0.199171
Validation cohort 1	hsa-miR-200a-3p	NRP1	ILMN_1742547	8829	-0.204689	0.0319497	0.228686
Validation cohort 1	hsa-miR-200a-3p	NUDT10	ILMN_2111294	170685	-0.318062	0.000751024	0.0400079
Explorative cohort	hsa-miR-200a-3p	OPN5	ILMN_1665180	221391	-0.272453	0.00956872	0.207528
Validation cohort 1	hsa-miR-200a-3p	OPN5	ILMN_1784818	221391	-0.353046	0.000170158	0.0193063
Explorative cohort	hsa-miR-200a-3p	PAG1	ILMN_1736806	55824	-0.506293	<0.0001	0.00204964
Explorative cohort	hsa-miR-200a-3p	PAPPA	ILMN_1721770	5069	-0.356497	0.00060808	0.0633902
Validation cohort 1	hsa-miR-200a-3p	PAPPA	ILMN_1721770	5069	-0.456971	<0.0001	0.00112806
Explorative cohort	hsa-miR-200a-3p	PARVB	ILMN_1787919	29780	-0.258756	0.0140042	0.242598
Validation cohort 1	hsa-miR-200a-3p	PCNX	ILMN_1740010	22990	-0.225103	0.0180612	0.173404
Explorative cohort	hsa-miR-200a-3p	PDGFRA	ILMN_2086470	5156	-0.252155	0.0167184	0.260041
Explorative cohort	hsa-miR-200a-3p	PDGFRB	ILMN_1815057	5159	-0.372681	0.000297603	0.0465637
Validation cohort 1	hsa-miR-200a-3p	PDGFRB	ILMN_1815057	5159	-0.372911	<0.0001	0.0128891
Explorative cohort	hsa-miR-200a-3p	PHAX	ILMN_1728074	51808	-0.224852	0.0331157	0.344868
Validation cohort 1	hsa-miR-200a-3p	PHAX	ILMN_1728074	51808	-0.275307	0.00360349	0.0829036
Explorative cohort	hsa-miR-200a-3p	PHLDB1	ILMN_1666819	23187	-0.2688	0.0104148	0.214145
Validation cohort 1	hsa-miR-200a-3p	PHLDB1	ILMN_1666819	23187	-0.302695	0.00130818	0.052474
Explorative cohort	hsa-miR-200a-3p	PHLDB2	ILMN_2179778	90102	-0.234226	0.0264976	0.311718
Validation cohort 1	hsa-miR-200a-3p	PHLDB2	ILMN_2179778	90102	-0.389924	<0.0001	0.00899605
Validation cohort 1	hsa-miR-200a-3p	PMEPA1	ILMN_1734276	56937	-0.284485	0.00268359	0.0727205
Validation cohort 1	hsa-miR-200a-3p	POLR1B	ILMN_1794632	84172	-0.23549	0.0132655	0.151348
Explorative cohort	hsa-miR-200a-3p	PPARGC1A	ILMN_1750062	10891	-0.259415	0.0137557	0.240858
Explorative cohort	hsa-miR-200a-3p	PPP2R2B	ILMN_1660732	5521	-0.281409	0.00738618	0.18764
Validation cohort 1	hsa-miR-200a-3p	PPP2R2B	ILMN_2298365	5521	-0.361942	0.000102204	0.0160367
Explorative cohort	hsa-miR-200a-3p	PPP2R5C	ILMN_1789283	5527	-0.24018	0.022597	0.292392
Validation cohort 1	hsa-miR-200a-3p	PPP2R5C	ILMN_1795846	5527	-0.286591	0.00240223	0.0690313
Explorative cohort	hsa-miR-200a-3p	PRKCA	ILMN_1771800	5578	-0.234144	0.0265519	0.312075
Validation cohort 1	hsa-miR-200a-3p	PRKCA	ILMN_1771800	5578	-0.257913	0.00665787	0.109175
Explorative cohort	hsa-miR-200a-3p	PRPF40A	ILMN_1659854	55660	-0.344842	0.000873309	0.0735036
Validation cohort 1	hsa-miR-200a-3p	PRPF40A	ILMN_1659854	55660	-0.195718	0.0404503	0.256098
Explorative cohort	hsa-miR-200a-3p	PRRX1	ILMN_1739496	5396	-0.362336	0.000449089	0.0545302
Validation cohort 1	hsa-miR-200a-3p	PRRX1	ILMN_1811851	5396	-0.190304	0.0464415	0.273141
Explorative cohort	hsa-miR-200a-3p	PRSS23	ILMN_1797776	11098	-0.285461	0.00638618	0.175919
Validation cohort 1	hsa-miR-200a-3p	PRSS23	ILMN_1797776	11098	-0.426207	<0.0001	0.0034034
Explorative cohort	hsa-miR-200a-3p	PTPRD	ILMN_2315789	5789	-0.302581	0.00387963	0.143329
Validation cohort 1	hsa-miR-200a-3p	PTPRD	ILMN_2315789	5789	-0.220918	0.0205554	0.184836
Explorative cohort	hsa-miR-200a-3p	PTPRE	ILMN_1734543	5791	-0.317532	0.00229149	0.114082
Validation cohort 1	hsa-miR-200a-3p	PTPRE	ILMN_1660907	5791	-0.288349	0.00225177	0.0669209
Explorative cohort	hsa-miR-200a-3p	RAB8B	ILMN_2173004	51762	-0.265325	0.0116927	0.223517
Validation cohort 1	hsa-miR-200a-3p	RASSF2	ILMN_1812139	9770	-0.271651	0.00409508	0.0881735
Explorative cohort	hsa-miR-200a-3p	RFTN1	ILMN_1800787	23180	-0.271515	0.00982736	0.209402
Explorative cohort	hsa-miR-200a-3p	RPL31	ILMN_1754195	6160	-0.259874	0.0133769	0.238235
Validation cohort 1	hsa-miR-200a-3p	RPL31	ILMN_1754195	6160	-0.352303	0.000160304	0.0187343
Explorative cohort	hsa-miR-200a-3p	RSL24D1	ILMN_2175465	51187	-0.274928	0.00872913	0.199521
Validation cohort 1	hsa-miR-200a-3p	RSL24D1	ILMN_2175465	51187	-0.288553	0.00223491	0.0667844
Explorative cohort	hsa-miR-200a-3p	RSPH10B	ILMN_1777720	222967	-0.267476	0.0108143	0.217256
Validation cohort 1	hsa-miR-200a-3p	RSPH10B	ILMN_1742901	222967	-0.3423	0.000251947	0.0230328
Explorative cohort	hsa-miR-200a-3p	SDC2	ILMN_1784553	6383	-0.264898	0.0116305	0.223517
Validation cohort 1	hsa-miR-200a-3p	SDC2	ILMN_1784553	6383	-0.189403	0.0475059	0.276145
Validation cohort 1	hsa-miR-200a-3p	SDK2	ILMN_1676709	54549	-0.267615	0.00482535	0.0942514
Explorative cohort	hsa-miR-200a-3p	SLC16A2	ILMN_1703886	6567	-0.272206	0.0096362	0.208109
Validation cohort 1	hsa-miR-200a-3p	SLC16A2	ILMN_1703886	6567	-0.262364	0.00562384	0.100795
Explorative cohort	hsa-miR-200a-3p	SLC38A2	ILMN_1651799	54407	-0.315968	0.00241531	0.116929
Validation cohort 1	hsa-miR-200a-3p	SLC38A2	ILMN_1651799	54407	-0.285504	0.00249968	0.0707723
Explorative cohort	hsa-miR-200a-3p	SLC39A10	ILMN_1656129	57181	-0.337911	0.00112488	0.0819528
Validation cohort 1	hsa-miR-200a-3p	SLC39A10	ILMN_1656129	57181	-0.376462	<0.0001	0.0124768
Validation cohort 1	hsa-miR-200a-3p	SLC7A2	ILMN_1781400	6542	-0.278074	0.0033676	0.0806881
Explorative cohort	hsa-miR-200a-3p	SOAT1	ILMN_1699100	6646	-0.27112	0.00993809	0.209895
Validation cohort 1	hsa-miR-200a-3p	SOAT1	ILMN_1699100	6646	-0.235119	0.013583	0.15276
Explorative cohort	hsa-miR-200a-3p	SPON2	ILMN_1676099	10417	-0.275499	0.00877005	0.200107
Validation cohort 1	hsa-miR-200a-3p	SPON2	ILMN_1676099	10417	-0.264171	0.00529166	0.0980814
Explorative cohort	hsa-miR-200a-3p	SRP72	ILMN_1683888	6731	-0.331671	0.00148471	0.0953638
Explorative cohort	hsa-miR-200a-3p	SRPX	ILMN_1709486	8406	-0.295337	0.00486054	0.155377
Validation cohort 1	hsa-miR-200a-3p	SRPX	ILMN_1709486	8406	-0.227419	0.017052	0.168645
Explorative cohort	hsa-miR-200a-3p	STX2	ILMN_2344216	2054	-0.306088	0.0033464	0.133308
Explorative cohort	hsa-miR-200a-3p	SULF2	ILMN_1686981	55959	-0.247874	0.0187123	0.27168
Validation cohort 1	hsa-miR-200a-3p	SULF2	ILMN_1667460	55959	-0.327161	0.000485536	0.031973
Validation cohort 1	hsa-miR-200a-3p	TCEAL4	ILMN_2330341	79921	-0.296149	0.00168179	0.0592005
Explorative cohort	hsa-miR-200a-3p	TCF21	ILMN_1728570	6943	-0.208692	0.0485487	0.399708
Validation cohort 1	hsa-miR-200a-3p	TCF21	ILMN_1728570	6943	-0.24822	0.00908246	0.126705
Explorative cohort	hsa-miR-200a-3p	TGFBR1	ILMN_1745927	7046	-0.292515	0.00514651	0.159767
Explorative cohort	hsa-miR-200a-3p	THBS1	ILMN_1686116	7057	-0.286414	0.00636925	0.175824
Validation cohort 1	hsa-miR-200a-3p	THBS1	ILMN_1686116	7057	-0.284918	0.00264228	0.0723709
Explorative cohort	hsa-miR-200a-3p	TIMP3	ILMN_1701461	7078	-0.329563	0.00159654	0.0985124
Validation cohort 1	hsa-miR-200a-3p	TIMP3	ILMN_1701461	7078	-0.331001	0.00044216	0.0304001
Explorative cohort	hsa-miR-200a-3p	TRMT112	ILMN_1690802	51504	-0.296338	0.00456817	0.15302
Validation cohort 1	hsa-miR-200a-3p	TRMT112	ILMN_1690802	51504	-0.302377	0.00132442	0.0527602
Explorative cohort	hsa-miR-200a-3p	TSPAN18	ILMN_1699980	90139	-0.239478	0.0232249	0.294579
Validation cohort 1	hsa-miR-200a-3p	TSPAN18	ILMN_1699980	90139	-0.367195	<0.0001	0.0143234
Explorative cohort	hsa-miR-200a-3p	TSPAN4	ILMN_1718607	7106	-0.290398	0.00565066	0.166951
Validation cohort 1	hsa-miR-200a-3p	TSPAN4	ILMN_1718607	7106	-0.322057	0.000601202	0.0357694
Explorative cohort	hsa-miR-200a-3p	VCAN	ILMN_1687301	1462	-0.229452	0.0298062	0.329087
Validation cohort 1	hsa-miR-200a-3p	VCAN	ILMN_1687301	1462	-0.223154	0.0192861	0.179367
Explorative cohort	hsa-miR-200a-3p	VGLL3	ILMN_1714586	389136	-0.332741	0.00143069	0.0933606
Validation cohort 1	hsa-miR-200a-3p	VGLL3	ILMN_1714586	389136	-0.218002	0.0221436	0.191626
Explorative cohort	hsa-miR-200a-3p	WDR33	ILMN_1670172	55339	-0.228663	0.0301761	0.33044
Validation cohort 1	hsa-miR-200a-3p	WDR33	ILMN_2383913	55339	-0.265149	0.00511923	0.0968683
Explorative cohort	hsa-miR-200a-3p	WWC2	ILMN_2207170	80014	-0.24091	0.0223949	0.29149
Validation cohort 1	hsa-miR-200a-3p	WWC2	ILMN_2207170	80014	-0.220098	0.021039	0.186884
Explorative cohort	hsa-miR-200a-3p	YWHAG	ILMN_2228809	7532	-0.281881	0.00711129	0.183838
Validation cohort 1	hsa-miR-200a-3p	YWHAG	ILMN_1750145	7532	-0.304259	0.00123093	0.0509488
Explorative cohort	hsa-miR-200a-3p	ZEB2	ILMN_1688698	9839	-0.23929	0.0231181	0.294149
Explorative cohort	hsa-miR-200a-3p	ZNF280D	ILMN_1736555	54816	-0.289295	0.00584201	0.169178
Validation cohort 1	hsa-miR-200a-3p	ZNF280D	ILMN_2367530	54816	-0.313208	0.000863253	0.0433857
Validation cohort 1	hsa-miR-200a-3p	ZNF281	ILMN_1683127	23528	-0.326273	0.000504065	0.0325912
Validation cohort 1	hsa-miR-200a-3p	ZNF365	ILMN_1691022	22891	-0.275297	0.00370986	0.0842482
Explorative cohort	hsa-miR-200a-5p	ADAM12	ILMN_1785393	8038	-0.222521	0.0352287	0.354473
Validation cohort 1	hsa-miR-200a-5p	ADAM12	ILMN_1705689	8038	-0.294279	0.00180503	0.0609523
Explorative cohort	hsa-miR-200a-5p	ALDH5A1	ILMN_2372398	7915	-0.268075	0.0106317	0.215492
Validation cohort 1	hsa-miR-200a-5p	ALDH5A1	ILMN_2372403	7915	-0.215623	0.0236779	0.198003
Explorative cohort	hsa-miR-200a-5p	APH1B	ILMN_1767816	83464	-0.270431	0.00994049	0.209895
Validation cohort 1	hsa-miR-200a-5p	ATM	ILMN_1779214	472	-0.222596	0.0194211	0.179921
Explorative cohort	hsa-miR-200a-5p	AXL	ILMN_1701877	558	-0.264979	0.0118055	0.22495
Validation cohort 1	hsa-miR-200a-5p	AXL	ILMN_2364521	558	-0.243668	0.0103116	0.134073
Explorative cohort	hsa-miR-200a-5p	BNC2	ILMN_1656373	54796	-0.272881	0.00945274	0.206688
Validation cohort 1	hsa-miR-200a-5p	BNC2	ILMN_1656373	54796	-0.22288	0.0192627	0.179367
Explorative cohort	hsa-miR-200a-5p	CCDC88A	ILMN_1811050	55704	-0.262472	0.0124473	0.230698
Validation cohort 1	hsa-miR-200a-5p	COL4A1	ILMN_1653028	1282	-0.189444	0.0474575	0.27596
Explorative cohort	hsa-miR-200a-5p	CORO1C	ILMN_1745954	23603	-0.242229	0.0214347	0.286757
Validation cohort 1	hsa-miR-200a-5p	CORO1C	ILMN_1745954	23603	-0.313248	0.000861868	0.0433671
Explorative cohort	hsa-miR-200a-5p	CYTH3	ILMN_2160727	9265	-0.296654	0.00466723	0.153722
Validation cohort 1	hsa-miR-200a-5p	CYTH3	ILMN_1713918	9265	-0.338451	0.000298622	0.0253666
Explorative cohort	hsa-miR-200a-5p	DIXDC1	ILMN_2375830	85458	-0.248006	0.018648	0.271566
Validation cohort 1	hsa-miR-200a-5p	DIXDC1	ILMN_2375830	85458	-0.241256	0.0111159	0.139755
Explorative cohort	hsa-miR-200a-5p	DLC1	ILMN_1698020	10395	-0.222933	0.0348849	0.353058
Validation cohort 1	hsa-miR-200a-5p	DLC1	ILMN_1729409	10395	-0.225621	0.0177907	0.172198
Explorative cohort	hsa-miR-200a-5p	EDNRA	ILMN_1796629	1909	-0.284077	0.00665832	0.179475
Validation cohort 1	hsa-miR-200a-5p	ETS1	ILMN_2122103	2113	-0.253608	0.0075101	0.114884
Validation cohort 1	hsa-miR-200a-5p	FLRT2	ILMN_1769615	23768	-0.380503	<0.0001	0.0110042
Validation cohort 1	hsa-miR-200a-5p	FSTL1	ILMN_2201678	11167	-0.363418	<0.0001	0.0156955
Explorative cohort	hsa-miR-200a-5p	FZD4	ILMN_1743367	8322	-0.379943	0.000221107	0.0397161
Validation cohort 1	hsa-miR-200a-5p	FZD4	ILMN_1743367	8322	-0.265375	0.00508011	0.0967249
Explorative cohort	hsa-miR-200a-5p	GABBR1	ILMN_2395373	2550	-0.310203	0.00304257	0.128713
Explorative cohort	hsa-miR-200a-5p	GAS7	ILMN_1745994	8522	-0.36366	0.000426382	0.0540021
Explorative cohort	hsa-miR-200a-5p	GLS	ILMN_2188722	2744	-0.258575	0.0140732	0.243203
Explorative cohort	hsa-miR-200a-5p	GPR116	ILMN_1728785	221395	-0.220891	0.036618	0.359665
Validation cohort 1	hsa-miR-200a-5p	GRB10	ILMN_1669617	2887	-0.191809	0.0447062	0.268605
Explorative cohort	hsa-miR-200a-5p	GSTM5	ILMN_1750790	2949	-0.238309	0.0239217	0.297897
Validation cohort 1	hsa-miR-200a-5p	GSTM5	ILMN_1750790	2949	-0.303821	0.0012521	0.0513325
Explorative cohort	hsa-miR-200a-5p	HEPH	ILMN_1714523	9843	-0.272075	0.00967235	0.208206
Explorative cohort	hsa-miR-200a-5p	HNMT	ILMN_1705984	3176	-0.355344	0.000634784	0.064325
Explorative cohort	hsa-miR-200a-5p	JAM3	ILMN_1769575	83700	-0.358951	0.00051228	0.0582646
Explorative cohort	hsa-miR-200a-5p	KIF21B	ILMN_2163819	23046	-0.248368	0.0184722	0.270595
Explorative cohort	hsa-miR-200a-5p	LAMP2	ILMN_2243687	3920	-0.26475	0.011679	0.223517
Validation cohort 1	hsa-miR-200a-5p	LAMP2	ILMN_2279961	3920	-0.232886	0.0143496	0.156222
Explorative cohort	hsa-miR-200a-5p	LETM2	ILMN_1714223	137994	-0.216479	0.0406118	0.373777
Validation cohort 1	hsa-miR-200a-5p	LETM2	ILMN_1714223	137994	-0.365526	<0.0001	0.0147748
Explorative cohort	hsa-miR-200a-5p	MFAP5	ILMN_1733415	8076	-0.229519	0.029547	0.328033
Validation cohort 1	hsa-miR-200a-5p	MFAP5	ILMN_1733415	8076	-0.294052	0.00182051	0.0612541
Explorative cohort	hsa-miR-200a-5p	NAT9	ILMN_1776088	26151	-0.231051	0.0284488	0.322244
Validation cohort 1	hsa-miR-200a-5p	NAT9	ILMN_1776088	26151	-0.289571	0.0021523	0.0655032
Explorative cohort	hsa-miR-200a-5p	NCAM1	ILMN_2398184	4684	-0.255266	0.0153871	0.251499
Validation cohort 1	hsa-miR-200a-5p	NCAM1	ILMN_1676289	4684	-0.192752	0.0436473	0.265906
Explorative cohort	hsa-miR-200a-5p	NDN	ILMN_1692058	4692	-0.30692	0.00325719	0.132452
Validation cohort 1	hsa-miR-200a-5p	NDN	ILMN_1692058	4692	-0.223714	0.0188043	0.176997
Validation cohort 1	hsa-miR-200a-5p	NME1	ILMN_2414399	4830	-0.212692	0.0256916	0.205913
Explorative cohort	hsa-miR-200a-5p	NR3C1	ILMN_2389347	2908	-0.209772	0.0472117	0.39584
Validation cohort 1	hsa-miR-200a-5p	NR3C1	ILMN_2389347	2908	-0.262215	0.005652	0.101014
Validation cohort 1	hsa-miR-200a-5p	OPN5	ILMN_1784818	221391	-0.232969	0.0143137	0.156192
Explorative cohort	hsa-miR-200a-5p	PAPPA	ILMN_1721770	5069	-0.295189	0.00488273	0.155468
Validation cohort 1	hsa-miR-200a-5p	PAPPA	ILMN_1721770	5069	-0.291077	0.00203516	0.0643867
Explorative cohort	hsa-miR-200a-5p	PARVA	ILMN_1756408	55742	-0.26865	0.0106553	0.215689
Validation cohort 1	hsa-miR-200a-5p	PARVA	ILMN_1756408	55742	-0.191192	0.0454111	0.270166
Validation cohort 1	hsa-miR-200a-5p	PDGFB	ILMN_2394305	5155	-0.268697	0.00453512	0.0920163
Validation cohort 1	hsa-miR-200a-5p	PHLDB2	ILMN_2179778	90102	-0.35444	0.000145258	0.0179911
Explorative cohort	hsa-miR-200a-5p	PPARGC1A	ILMN_1750062	10891	-0.350372	0.000762773	0.0685063
Validation cohort 1	hsa-miR-200a-5p	PPARGC1A	ILMN_1750062	10891	-0.241157	0.0111501	0.139847
Validation cohort 1	hsa-miR-200a-5p	PPP2R5C	ILMN_1795846	5527	-0.224138	0.0185746	0.17573
Explorative cohort	hsa-miR-200a-5p	PRCP	ILMN_1769091	5547	-0.350408	0.00070966	0.0672668
Validation cohort 1	hsa-miR-200a-5p	PRCP	ILMN_2367215	5547	-0.268545	0.00455888	0.0920163
Explorative cohort	hsa-miR-200a-5p	PRICKLE2	ILMN_1683148	166336	-0.264123	0.0120888	0.22782
Validation cohort 1	hsa-miR-200a-5p	PRICKLE2	ILMN_1683148	166336	-0.322644	0.000586721	0.0353698
Validation cohort 1	hsa-miR-200a-5p	PRKCA	ILMN_1771800	5578	-0.253261	0.00759524	0.115514
Explorative cohort	hsa-miR-200a-5p	PTPRE	ILMN_1734543	5791	-0.28007	0.00750495	0.188401
Validation cohort 1	hsa-miR-200a-5p	PTPRE	ILMN_1734543	5791	-0.211988	0.0261964	0.207884
Explorative cohort	hsa-miR-200a-5p	RAB8B	ILMN_2173004	51762	-0.240153	0.0228305	0.293067
Validation cohort 1	hsa-miR-200a-5p	RAB8B	ILMN_2173004	51762	-0.218633	0.0217512	0.189967
Explorative cohort	hsa-miR-200a-5p	RASSF2	ILMN_1709683	9770	-0.207639	0.0497153	0.403179
Explorative cohort	hsa-miR-200a-5p	RILPL1	ILMN_1805643	353116	-0.263416	0.0121236	0.22782
Validation cohort 1	hsa-miR-200a-5p	RILPL1	ILMN_1805643	353116	-0.332067	0.000393989	0.0287362
Validation cohort 1	hsa-miR-200a-5p	RPS15A	ILMN_2337241	6210	-0.273151	0.00388659	0.0863371
Validation cohort 1	hsa-miR-200a-5p	RSPH10B	ILMN_1742901	222967	-0.274717	0.00367913	0.0837791
Explorative cohort	hsa-miR-200a-5p	RUNX1T1	ILMN_1812795	862	-0.26786	0.0108942	0.217847
Validation cohort 1	hsa-miR-200a-5p	RUNX1T1	ILMN_1723477	862	-0.261147	0.00585791	0.102737
Explorative cohort	hsa-miR-200a-5p	SDC2	ILMN_1784553	6383	-0.249275	0.0178217	0.266943
Validation cohort 1	hsa-miR-200a-5p	SDC2	ILMN_1784553	6383	-0.304163	0.00123554	0.0509685
Explorative cohort	hsa-miR-200a-5p	SHFM1	ILMN_2128128	7979	-0.23687	0.0245871	0.301783
Validation cohort 1	hsa-miR-200a-5p	SLC39A14	ILMN_1764629	23516	-0.192052	0.0444307	0.267748
Explorative cohort	hsa-miR-200a-5p	SLC7A2	ILMN_1685830	6542	-0.208538	0.0485581	0.399722
Validation cohort 1	hsa-miR-200a-5p	SLC7A2	ILMN_1781400	6542	-0.348151	0.000193748	0.0203206
Explorative cohort	hsa-miR-200a-5p	SOAT1	ILMN_1699100	6646	-0.285723	0.0065019	0.177325
Validation cohort 1	hsa-miR-200a-5p	SOAT1	ILMN_1699100	6646	-0.203566	0.0329229	0.232172
Explorative cohort	hsa-miR-200a-5p	SRP72	ILMN_1683888	6731	-0.244763	0.0202875	0.280578
Explorative cohort	hsa-miR-200a-5p	ST6GALNAC5	ILMN_1773959	81849	-0.239297	0.0233317	0.294894
Explorative cohort	hsa-miR-200a-5p	STARD13	ILMN_2341254	90627	-0.389209	0.000168194	0.0343123
Validation cohort 1	hsa-miR-200a-5p	STARD13	ILMN_2257607	90627	-0.281627	0.00287718	0.0750948
Explorative cohort	hsa-miR-200a-5p	STX2	ILMN_2344216	2054	-0.283304	0.00681488	0.180315
Explorative cohort	hsa-miR-200a-5p	TCEAL1	ILMN_2398403	9338	-0.327966	0.00168633	0.101201
Validation cohort 1	hsa-miR-200a-5p	TCEAL1	ILMN_2398403	9338	-0.188649	0.0484124	0.278303
Explorative cohort	hsa-miR-200a-5p	TCEAL4	ILMN_1748625	79921	-0.326026	0.00171341	0.101745
Validation cohort 1	hsa-miR-200a-5p	TCEAL4	ILMN_2330341	79921	-0.288499	0.00223933	0.0667844
Validation cohort 1	hsa-miR-200a-5p	TCF21	ILMN_1728570	6943	-0.188342	0.0487863	0.279166
Explorative cohort	hsa-miR-200a-5p	TGFBR1	ILMN_1745927	7046	-0.300606	0.00399143	0.144971
Explorative cohort	hsa-miR-200a-5p	THBS1	ILMN_1686116	7057	-0.260896	0.0132108	0.237112
Validation cohort 1	hsa-miR-200a-5p	THBS1	ILMN_1686116	7057	-0.217118	0.0227031	0.193846
Explorative cohort	hsa-miR-200a-5p	TIMP2	ILMN_1721876	7077	-0.296721	0.00451352	0.15302
Validation cohort 1	hsa-miR-200a-5p	TIMP2	ILMN_1721876	7077	-0.262252	0.00564505	0.101014
Explorative cohort	hsa-miR-200a-5p	TSPAN18	ILMN_1699980	90139	-0.282479	0.00715741	0.184481
Validation cohort 1	hsa-miR-200a-5p	TSPAN18	ILMN_1699980	90139	-0.246081	0.00955835	0.129758
Explorative cohort	hsa-miR-200a-5p	TSPAN4	ILMN_1718607	7106	-0.352266	0.000711482	0.0672668
Validation cohort 1	hsa-miR-200a-5p	TSPAN4	ILMN_1718607	7106	-0.403992	<0.0001	0.00581265
Explorative cohort	hsa-miR-200a-5p	UTP23	ILMN_2043828	84294	-0.24389	0.0207493	0.282953
Validation cohort 1	hsa-miR-200a-5p	UTP23	ILMN_2043828	84294	-0.319153	0.000677836	0.0377957
Explorative cohort	hsa-miR-200a-5p	VCAN	ILMN_1687301	1462	-0.212578	0.0444413	0.387252
Validation cohort 1	hsa-miR-200a-5p	VCAN	ILMN_1687301	1462	-0.273395	0.00385356	0.085881
Explorative cohort	hsa-miR-200a-5p	VGLL3	ILMN_1714586	389136	-0.224727	0.0334191	0.346159
Validation cohort 1	hsa-miR-200a-5p	VGLL3	ILMN_1714586	389136	-0.371748	<0.0001	0.0130307
Explorative cohort	hsa-miR-200a-5p	WBP5	ILMN_1679838	51186	-0.298699	0.00424057	0.148898
Validation cohort 1	hsa-miR-200a-5p	WBP5	ILMN_2340935	51186	-0.278607	0.00320603	0.0787156
Explorative cohort	hsa-miR-200a-5p	WDR36	ILMN_1727184	134430	-0.284555	0.00656331	0.177975
Explorative cohort	hsa-miR-200a-5p	ZEB2	ILMN_1688698	9839	-0.213607	0.0432251	0.383062
Explorative cohort	hsa-miR-200a-5p	ZFYVE16	ILMN_1651769	9765	-0.22766	0.0309277	0.333276
Validation cohort 1	hsa-miR-200a-5p	ZFYVE16	ILMN_2140999	9765	-0.264104	0.00530377	0.0982693
Explorative cohort	hsa-miR-200b-3p	ADAM12	ILMN_1785393	8038	-0.240746	0.022489	0.291969
Validation cohort 1	hsa-miR-200b-3p	ADAM12	ILMN_1705689	8038	-0.348251	0.000192872	0.0203206
Explorative cohort	hsa-miR-200b-3p	AKAP12	ILMN_1684836	9590	-0.214981	0.0420482	0.37899
Validation cohort 1	hsa-miR-200b-3p	AKAP12	ILMN_2308950	9590	-0.282231	0.00290828	0.0752229
Explorative cohort	hsa-miR-200b-3p	ANO6	ILMN_1674941	196527	-0.210644	0.0462798	0.392984
Validation cohort 1	hsa-miR-200b-3p	ANO6	ILMN_1674941	196527	-0.302803	0.0013027	0.0523835
Explorative cohort	hsa-miR-200b-3p	AP1M1	ILMN_1754738	8907	-0.297447	0.00441163	0.151655
Explorative cohort	hsa-miR-200b-3p	ARHGEF17	ILMN_1754562	9828	-0.247561	0.0188657	0.272342
Validation cohort 1	hsa-miR-200b-3p	ARHGEF17	ILMN_1754562	9828	-0.297871	0.00157515	0.0572224
Explorative cohort	hsa-miR-200b-3p	ASAP1	ILMN_1690963	50807	-0.449345	<0.0001	0.00650911
Validation cohort 1	hsa-miR-200b-3p	ASAP1	ILMN_2233366	50807	-0.38829	<0.0001	0.0086971
Explorative cohort	hsa-miR-200b-3p	ASB5	ILMN_2126055	140458	-0.341482	0.00105196	0.0798886
Validation cohort 1	hsa-miR-200b-3p	ASB5	ILMN_2126055	140458	-0.2298	0.0159055	0.163602
Validation cohort 1	hsa-miR-200b-3p	BASP1	ILMN_1651826	10409	-0.345064	0.000222689	0.0219242
Validation cohort 1	hsa-miR-200b-3p	BNC2	ILMN_1656373	54796	-0.252351	0.00782267	0.117328
Explorative cohort	hsa-miR-200b-3p	CACNA1C	ILMN_1666775	775	-0.241964	0.0218006	0.28815
Validation cohort 1	hsa-miR-200b-3p	CACNA1C	ILMN_1666775	775	-0.30617	0.00114215	0.0489359
Explorative cohort	hsa-miR-200b-3p	CALD1	ILMN_1730487	800	-0.321612	0.00209079	0.108788
Validation cohort 1	hsa-miR-200b-3p	CALD1	ILMN_1730487	800	-0.359715	0.00011355	0.0169508
Explorative cohort	hsa-miR-200b-3p	CAST	ILMN_1783627	831	-0.323785	0.00194354	0.105131
Validation cohort 1	hsa-miR-200b-3p	CAST	ILMN_1783627	831	-0.358655	0.000132024	0.0176626
Validation cohort 1	hsa-miR-200b-3p	CCDC88A	ILMN_1811050	55704	-0.284494	0.00268272	0.0727205
Explorative cohort	hsa-miR-200b-3p	CCNH	ILMN_1742250	902	-0.247446	0.0189225	0.272592
Validation cohort 1	hsa-miR-200b-3p	CCNH	ILMN_2187830	902	-0.284111	0.00262984	0.0722387
Validation cohort 1	hsa-miR-200b-3p	CLIP2	ILMN_2352190	7461	-0.228155	0.0165173	0.166362
Explorative cohort	hsa-miR-200b-3p	COL4A1	ILMN_1653028	1282	-0.258625	0.0140543	0.242981
Validation cohort 1	hsa-miR-200b-3p	COL4A1	ILMN_1653028	1282	-0.339687	0.000282826	0.0248106
Explorative cohort	hsa-miR-200b-3p	CORO1C	ILMN_1745954	23603	-0.212184	0.0446706	0.387698
Validation cohort 1	hsa-miR-200b-3p	CORO1C	ILMN_1745954	23603	-0.387435	<0.0001	0.00981127
Explorative cohort	hsa-miR-200b-3p	CPM	ILMN_1698313	1368	-0.217549	0.0396111	0.37014
Explorative cohort	hsa-miR-200b-3p	CYTH3	ILMN_2160727	9265	-0.279104	0.00790101	0.191254
Validation cohort 1	hsa-miR-200b-3p	CYTH3	ILMN_1713918	9265	-0.25383	0.00745623	0.114616
Explorative cohort	hsa-miR-200b-3p	DAB2	ILMN_2128428	1601	-0.254899	0.0153263	0.251058
Validation cohort 1	hsa-miR-200b-3p	DAB2	ILMN_2128428	1601	-0.289139	0.00218702	0.0662007
Explorative cohort	hsa-miR-200b-3p	DACT1	ILMN_1801068	51339	-0.233939	0.0264723	0.311632
Validation cohort 1	hsa-miR-200b-3p	DACT1	ILMN_1801068	51339	-0.268395	0.00458242	0.0921932
Validation cohort 1	hsa-miR-200b-3p	DCN	ILMN_2347145	1634	-0.285936	0.00254731	0.0714151
Explorative cohort	hsa-miR-200b-3p	DDR2	ILMN_2410523	4921	-0.261671	0.0127276	0.232769
Validation cohort 1	hsa-miR-200b-3p	DDR2	ILMN_2410523	4921	-0.251313	0.00823547	0.120267
Explorative cohort	hsa-miR-200b-3p	DENND2A	ILMN_1666503	27147	-0.327143	0.00173437	0.101854
Validation cohort 1	hsa-miR-200b-3p	DENND2A	ILMN_1666503	27147	-0.295329	0.00173484	0.0599387
Explorative cohort	hsa-miR-200b-3p	DKK3	ILMN_2398159	27122	-0.245965	0.0196661	0.276498
Validation cohort 1	hsa-miR-200b-3p	DKK3	ILMN_1815673	27122	-0.347173	0.000202518	0.0208427
Explorative cohort	hsa-miR-200b-3p	DLC1	ILMN_1698020	10395	-0.346356	0.000882987	0.073948
Validation cohort 1	hsa-miR-200b-3p	DLC1	ILMN_1698020	10395	-0.238826	0.0119817	0.144425
Explorative cohort	hsa-miR-200b-3p	DNAJB5	ILMN_1794056	25822	-0.210964	0.0461103	0.392418
Validation cohort 1	hsa-miR-200b-3p	DNAJB5	ILMN_1671235	25822	-0.294304	0.00187675	0.0619565
Validation cohort 1	hsa-miR-200b-3p	DNAJC10	ILMN_1656486	54431	-0.322616	0.000624869	0.0363336
Explorative cohort	hsa-miR-200b-3p	DNAJC18	ILMN_1688730	202052	-0.346596	0.000818384	0.0711694
Validation cohort 1	hsa-miR-200b-3p	DNAJC18	ILMN_1688730	202052	-0.189216	0.0478583	0.277064
Explorative cohort	hsa-miR-200b-3p	DTWD1	ILMN_1740861	56986	-0.211392	0.0456625	0.391218
Validation cohort 1	hsa-miR-200b-3p	DTWD1	ILMN_1740861	56986	-0.256227	0.00703298	0.111907
Explorative cohort	hsa-miR-200b-3p	DUSP3	ILMN_1797522	1845	-0.274201	0.00891588	0.200808
Validation cohort 1	hsa-miR-200b-3p	DUSP3	ILMN_1797522	1845	-0.268089	0.00463078	0.092755
Explorative cohort	hsa-miR-200b-3p	EBF1	ILMN_1778681	1879	-0.276388	0.00854829	0.197467
Validation cohort 1	hsa-miR-200b-3p	EBF1	ILMN_1778681	1879	-0.360956	0.000107093	0.0163992
Explorative cohort	hsa-miR-200b-3p	EDNRA	ILMN_1796629	1909	-0.310937	0.00285546	0.12589
Validation cohort 1	hsa-miR-200b-3p	EDNRA	ILMN_1796629	1909	-0.318234	0.000703859	0.0385231
Explorative cohort	hsa-miR-200b-3p	EGFR	ILMN_1728858	1956	-0.22076	0.0367322	0.359916
Validation cohort 1	hsa-miR-200b-3p	EGFR	ILMN_1798975	1956	-0.270744	0.00433913	0.0901101
Explorative cohort	hsa-miR-200b-3p	EHD1	ILMN_1651832	10938	-0.304633	0.00350788	0.136583
Validation cohort 1	hsa-miR-200b-3p	EHD1	ILMN_1651832	10938	-0.281979	0.00284094	0.0748314
Explorative cohort	hsa-miR-200b-3p	EIF2S1	ILMN_1739821	1965	-0.280941	0.00731319	0.187016
Validation cohort 1	hsa-miR-200b-3p	EIF2S1	ILMN_1739821	1965	-0.232204	0.0146461	0.157692
Validation cohort 1	hsa-miR-200b-3p	EIF3M	ILMN_2192694	10480	-0.314438	0.000821454	0.0420111
Validation cohort 1	hsa-miR-200b-3p	ERCC8	ILMN_1746661	1161	-0.305583	0.00122601	0.0509488
Validation cohort 1	hsa-miR-200b-3p	ETS1	ILMN_2122103	2113	-0.371801	<0.0001	0.0138866
Explorative cohort	hsa-miR-200b-3p	F2R	ILMN_1742866	2149	-0.379153	0.00022845	0.0405188
Validation cohort 1	hsa-miR-200b-3p	F2R	ILMN_1742866	2149	-0.307631	0.00107828	0.0479005
Validation cohort 1	hsa-miR-200b-3p	FAM123A	ILMN_2394366	219287	-0.198575	0.0377121	0.247284
Explorative cohort	hsa-miR-200b-3p	FBN1	ILMN_1783182	2200	-0.238309	0.0239217	0.297897
Validation cohort 1	hsa-miR-200b-3p	FBN1	ILMN_1783182	2200	-0.282267	0.00290456	0.0752229
Validation cohort 1	hsa-miR-200b-3p	FBN2	ILMN_1670899	2201	-0.419715	<0.0001	0.00415428
Explorative cohort	hsa-miR-200b-3p	FERMT2	ILMN_1695290	10979	-0.299083	0.00418927	0.147906
Validation cohort 1	hsa-miR-200b-3p	FERMT2	ILMN_1695290	10979	-0.404855	<0.0001	0.00604789
Validation cohort 1	hsa-miR-200b-3p	FGF2	ILMN_2105919	2247	-0.25942	0.00620479	0.105457
Explorative cohort	hsa-miR-200b-3p	FLRT2	ILMN_1769615	23768	-0.229567	0.0297224	0.328719
Validation cohort 1	hsa-miR-200b-3p	FLRT2	ILMN_1769615	23768	-0.337322	0.000338563	0.0269099
Validation cohort 1	hsa-miR-200b-3p	FSTL1	ILMN_2201678	11167	-0.423769	<0.0001	0.00324673
Explorative cohort	hsa-miR-200b-3p	FZD4	ILMN_1743367	8322	-0.373909	0.000283157	0.0460633
Validation cohort 1	hsa-miR-200b-3p	FZD4	ILMN_1743367	8322	-0.418223	<0.0001	0.00394697
Explorative cohort	hsa-miR-200b-3p	GAS7	ILMN_1745994	8522	-0.215978	0.0409037	0.3744
Explorative cohort	hsa-miR-200b-3p	GLS	ILMN_2188722	2744	-0.313808	0.00270643	0.122806
Validation cohort 1	hsa-miR-200b-3p	GLS	ILMN_2188722	2744	-0.196331	0.0398145	0.254201
Explorative cohort	hsa-miR-200b-3p	GMFB	ILMN_2093674	2764	-0.274934	0.00872761	0.199521
Validation cohort 1	hsa-miR-200b-3p	GMFB	ILMN_2093674	2764	-0.326485	0.000499571	0.0323622
Explorative cohort	hsa-miR-200b-3p	GPR116	ILMN_1728785	221395	-0.258164	0.0142311	0.244013
Validation cohort 1	hsa-miR-200b-3p	GPR116	ILMN_1728785	221395	-0.264438	0.00524417	0.0976726
Validation cohort 1	hsa-miR-200b-3p	GRB10	ILMN_1669617	2887	-0.233181	0.0143925	0.15631
Validation cohort 1	hsa-miR-200b-3p	GREM1	ILMN_2124585	26585	-0.330957	0.000413184	0.029379
Explorative cohort	hsa-miR-200b-3p	GSTM5	ILMN_1750790	2949	-0.209631	0.0475289	0.397022
Validation cohort 1	hsa-miR-200b-3p	GSTM5	ILMN_1750790	2949	-0.232487	0.0146925	0.157758
Explorative cohort	hsa-miR-200b-3p	HERC4	ILMN_1678922	26091	-0.207953	0.0492063	0.401505
Validation cohort 1	hsa-miR-200b-3p	HERC4	ILMN_2370160	26091	-0.295139	0.00174739	0.0600988
Validation cohort 1	hsa-miR-200b-3p	HSPA13	ILMN_2231985	6782	-0.306404	0.00118787	0.0502054
Validation cohort 1	hsa-miR-200b-3p	HSPD1	ILMN_2381397	3329	-0.348869	0.000187537	0.0201879
Explorative cohort	hsa-miR-200b-3p	HTR1D	ILMN_1804886	3352	-0.237084	0.0244544	0.300863
Validation cohort 1	hsa-miR-200b-3p	HTR1D	ILMN_1804886	3352	-0.290932	0.00212488	0.0651895
Explorative cohort	hsa-miR-200b-3p	IGDCC4	ILMN_1784083	57722	-0.209203	0.0479918	0.397975
Validation cohort 1	hsa-miR-200b-3p	IGDCC4	ILMN_2139396	57722	-0.352475	0.000159045	0.0187343
Validation cohort 1	hsa-miR-200b-3p	IKBIP	ILMN_1701402	121457	-0.415522	<0.0001	0.0048808
Validation cohort 1	hsa-miR-200b-3p	IL1A	ILMN_1658483	3552	-0.210639	0.0273591	0.211778
Explorative cohort	hsa-miR-200b-3p	IL24	ILMN_1725814	11009	-0.251035	0.0172212	0.263031
Validation cohort 1	hsa-miR-200b-3p	IL24	ILMN_2407799	11009	-0.257706	0.00670303	0.109597
Validation cohort 1	hsa-miR-200b-3p	IL7R	ILMN_2342579	3575	-0.305457	0.00123198	0.0509488
Validation cohort 1	hsa-miR-200b-3p	IRS2	ILMN_2083469	8660	-0.287713	0.0023891	0.0689317
Explorative cohort	hsa-miR-200b-3p	ITGA1	ILMN_1802411	3672	-0.286604	0.0061689	0.172952
Validation cohort 1	hsa-miR-200b-3p	ITGA1	ILMN_1802411	3672	-0.312752	0.000927488	0.0448601
Validation cohort 1	hsa-miR-200b-3p	KIF21B	ILMN_2163819	23046	-0.319361	0.000712856	0.0388876
Explorative cohort	hsa-miR-200b-3p	LAMA1	ILMN_1770038	284217	-0.366391	0.000417791	0.0533411
Validation cohort 1	hsa-miR-200b-3p	LAMA1	ILMN_1696434	284217	-0.30204	0.00140392	0.0544384
Explorative cohort	hsa-miR-200b-3p	LAMA4	ILMN_1795442	3910	-0.307223	0.00334823	0.133308
Validation cohort 1	hsa-miR-200b-3p	LAMA4	ILMN_2140059	3910	-0.418485	<0.0001	0.00394582
Validation cohort 1	hsa-miR-200b-3p	LAMC1	ILMN_1810852	3915	-0.37709	<0.0001	0.011796
Explorative cohort	hsa-miR-200b-3p	LEPR	ILMN_1676265	3953	-0.250459	0.0174851	0.264818
Validation cohort 1	hsa-miR-200b-3p	LEPR	ILMN_2234956	3953	-0.366301	<0.0001	0.0154304
Explorative cohort	hsa-miR-200b-3p	LETM2	ILMN_1714223	137994	-0.23016	0.0292945	0.326692
Validation cohort 1	hsa-miR-200b-3p	LETM2	ILMN_1714223	137994	-0.404287	<0.0001	0.00610807
Explorative cohort	hsa-miR-200b-3p	LHFP	ILMN_1767448	10186	-0.367659	0.000397847	0.0518436
Validation cohort 1	hsa-miR-200b-3p	LHFP	ILMN_1767448	10186	-0.316268	0.000806863	0.0416639
Validation cohort 1	hsa-miR-200b-3p	LRCH2	ILMN_1720606	57631	-0.307171	0.00109803	0.048472
Explorative cohort	hsa-miR-200b-3p	MCFD2	ILMN_1761808	90411	-0.248549	0.0183848	0.270101
Validation cohort 1	hsa-miR-200b-3p	MCFD2	ILMN_2202790	90411	-0.291013	0.00211857	0.0651865
Validation cohort 1	hsa-miR-200b-3p	METTL8	ILMN_1653980	79828	-0.331073	0.000440829	0.0303503
Explorative cohort	hsa-miR-200b-3p	MFAP5	ILMN_1733415	8076	-0.215978	0.0409037	0.3744
Validation cohort 1	hsa-miR-200b-3p	MFAP5	ILMN_1733415	8076	-0.262548	0.00571685	0.101636
Explorative cohort	hsa-miR-200b-3p	MSN	ILMN_1659895	4478	-0.278587	0.00784146	0.191254
Validation cohort 1	hsa-miR-200b-3p	MSN	ILMN_1659895	4478	-0.328729	0.000454341	0.030688
Explorative cohort	hsa-miR-200b-3p	MYO5A	ILMN_1698225	4644	-0.256304	0.0147522	0.246459
Validation cohort 1	hsa-miR-200b-3p	MYO5A	ILMN_1698225	4644	-0.216663	0.0231713	0.195738
Explorative cohort	hsa-miR-200b-3p	NCAM1	ILMN_2398184	4684	-0.220612	0.0368611	0.360318
Explorative cohort	hsa-miR-200b-3p	NDN	ILMN_1692058	4692	-0.256082	0.0148417	0.247082
Validation cohort 1	hsa-miR-200b-3p	NDN	ILMN_1692058	4692	-0.332967	0.000407171	0.029201
Explorative cohort	hsa-miR-200b-3p	NPTX1	ILMN_1763750	4884	-0.2372	0.0243824	0.300405
Validation cohort 1	hsa-miR-200b-3p	NPTX1	ILMN_1814221	4884	-0.380844	<0.0001	0.0114903
Validation cohort 1	hsa-miR-200b-3p	NR3C1	ILMN_2389347	2908	-0.390195	<0.0001	0.00833597
Explorative cohort	hsa-miR-200b-3p	NR5A2	ILMN_2366654	2494	-0.222753	0.0348352	0.35276
Validation cohort 1	hsa-miR-200b-3p	NR5A2	ILMN_2366654	2494	-0.293682	0.00192045	0.062449
Validation cohort 1	hsa-miR-200b-3p	NRG1	ILMN_1737252	3084	-0.235616	0.013215	0.151234
Explorative cohort	hsa-miR-200b-3p	NRP1	ILMN_1699574	8829	-0.266132	0.0114333	0.221979
Validation cohort 1	hsa-miR-200b-3p	NRP1	ILMN_1699574	8829	-0.278224	0.00325	0.0791336
Validation cohort 1	hsa-miR-200b-3p	NUDT10	ILMN_2111294	170685	-0.205635	0.0313143	0.225999
Explorative cohort	hsa-miR-200b-3p	PAG1	ILMN_1736806	55824	-0.405737	<0.0001	0.0229344
Validation cohort 1	hsa-miR-200b-3p	PAG1	ILMN_2055156	55824	-0.356861	0.000129802	0.0176626
Validation cohort 1	hsa-miR-200b-3p	PARVB	ILMN_1787919	29780	-0.265812	0.00512724	0.0968683
Explorative cohort	hsa-miR-200b-3p	PCNX	ILMN_1740010	22990	-0.230473	0.0290708	0.325662
Validation cohort 1	hsa-miR-200b-3p	PCNX	ILMN_1740010	22990	-0.274063	0.0037645	0.0847948
Explorative cohort	hsa-miR-200b-3p	PCSK1	ILMN_2081813	5122	-0.317726	0.0023794	0.116572
Validation cohort 1	hsa-miR-200b-3p	PCSK1	ILMN_2081813	5122	-0.456944	<0.0001	0.00112806
Validation cohort 1	hsa-miR-200b-3p	PDGFRA	ILMN_2086470	5156	-0.321057	0.000626658	0.0363336
Explorative cohort	hsa-miR-200b-3p	PHLDB1	ILMN_1666819	23187	-0.265046	0.0115822	0.223289
Validation cohort 1	hsa-miR-200b-3p	PHLDB1	ILMN_1666819	23187	-0.372059	<0.0001	0.0130307
Validation cohort 1	hsa-miR-200b-3p	PLK2	ILMN_1717706	10769	-0.307623	0.00107864	0.0479005
Explorative cohort	hsa-miR-200b-3p	PMEPA1	ILMN_2309156	56937	-0.247883	0.0184904	0.270633
Validation cohort 1	hsa-miR-200b-3p	PMEPA1	ILMN_1734276	56937	-0.348664	0.000206832	0.0209131
Explorative cohort	hsa-miR-200b-3p	PMP22	ILMN_1785646	5376	-0.31772	0.002277	0.11394
Validation cohort 1	hsa-miR-200b-3p	PMP22	ILMN_1785646	5376	-0.30429	0.00122941	0.0509488
Explorative cohort	hsa-miR-200b-3p	POLR1B	ILMN_2067101	84172	-0.233387	0.0270557	0.314378
Validation cohort 1	hsa-miR-200b-3p	POLR1B	ILMN_1794632	84172	-0.21532	0.0238793	0.198577
Explorative cohort	hsa-miR-200b-3p	PPARGC1A	ILMN_1750062	10891	-0.307997	0.00326632	0.132546
Validation cohort 1	hsa-miR-200b-3p	PPP2R2B	ILMN_2360202	5521	-0.271141	0.00416823	0.0888374
Validation cohort 1	hsa-miR-200b-3p	PPP2R5C	ILMN_1795846	5527	-0.267038	0.0048004	0.0940761
Validation cohort 1	hsa-miR-200b-3p	PRICKLE2	ILMN_1683148	166336	-0.361883	0.000102489	0.0160367
Validation cohort 1	hsa-miR-200b-3p	PRKCA	ILMN_1771800	5578	-0.384325	<0.0001	0.0108135
Explorative cohort	hsa-miR-200b-3p	PRPF40A	ILMN_1659854	55660	-0.290819	0.00542321	0.163959
Explorative cohort	hsa-miR-200b-3p	PRRX1	ILMN_1739496	5396	-0.215444	0.0414175	0.37626
Validation cohort 1	hsa-miR-200b-3p	PRRX1	ILMN_1739496	5396	-0.187563	0.0497443	0.281914
Validation cohort 1	hsa-miR-200b-3p	PTPRD	ILMN_2315789	5789	-0.304691	0.00126878	0.0516565
Validation cohort 1	hsa-miR-200b-3p	RAB8B	ILMN_2173004	51762	-0.399626	<0.0001	0.00716723
Explorative cohort	hsa-miR-200b-3p	RASA3	ILMN_1654586	22821	-0.309791	0.00308324	0.129293
Validation cohort 1	hsa-miR-200b-3p	RASA3	ILMN_1654586	22821	-0.268761	0.00452529	0.0920163
Explorative cohort	hsa-miR-200b-3p	RCN1	ILMN_1800276	5954	-0.242047	0.0215359	0.286973
Validation cohort 1	hsa-miR-200b-3p	RCN1	ILMN_1800276	5954	-0.3547	0.000143524	0.0179608
Explorative cohort	hsa-miR-200b-3p	RECK	ILMN_1688630	8434	-0.274224	0.00890978	0.200808
Validation cohort 1	hsa-miR-200b-3p	RECK	ILMN_2067269	8434	-0.393027	<0.0001	0.00771652
Explorative cohort	hsa-miR-200b-3p	RELN	ILMN_1800642	5649	-0.254558	0.0156816	0.253404
Validation cohort 1	hsa-miR-200b-3p	RELN	ILMN_1753005	5649	-0.289955	0.00212182	0.0651865
Explorative cohort	hsa-miR-200b-3p	RFTN1	ILMN_1800787	23180	-0.218126	0.0390809	0.367599
Validation cohort 1	hsa-miR-200b-3p	RFTN1	ILMN_1800787	23180	-0.309307	0.00106145	0.0477586
Explorative cohort	hsa-miR-200b-3p	RHOJ	ILMN_1678215	57381	-0.403131	<0.0001	0.0226219
Validation cohort 1	hsa-miR-200b-3p	RHOJ	ILMN_2107613	57381	-0.381638	<0.0001	0.0113345
Explorative cohort	hsa-miR-200b-3p	RPL26L1	ILMN_2110532	51121	-0.303568	0.00376062	0.14185
Validation cohort 1	hsa-miR-200b-3p	RPL31	ILMN_1754195	6160	-0.187508	0.0498123	0.282114
Validation cohort 1	hsa-miR-200b-3p	RPS15A	ILMN_2337241	6210	-0.23693	0.0126971	0.1486
Explorative cohort	hsa-miR-200b-3p	RSL24D1	ILMN_2175465	51187	-0.242422	0.0213284	0.286258
Validation cohort 1	hsa-miR-200b-3p	RSL24D1	ILMN_2175465	51187	-0.315599	0.000783731	0.0410062
Explorative cohort	hsa-miR-200b-3p	RUNX1T1	ILMN_1812795	862	-0.237338	0.0245142	0.301315
Validation cohort 1	hsa-miR-200b-3p	RUNX1T1	ILMN_1812795	862	-0.282348	0.00289619	0.0751851
Explorative cohort	hsa-miR-200b-3p	RUSC2	ILMN_1810037	9853	-0.356901	0.000554405	0.0606967
Validation cohort 1	hsa-miR-200b-3p	RUSC2	ILMN_1810037	9853	-0.242495	0.0108553	0.137937
Explorative cohort	hsa-miR-200b-3p	SCARB1	ILMN_2183409	949	-0.215617	0.0412506	0.375604
Validation cohort 1	hsa-miR-200b-3p	SCARB1	ILMN_2183409	949	-0.258878	0.00645134	0.107396
Explorative cohort	hsa-miR-200b-3p	SDC2	ILMN_1784553	6383	-0.236647	0.0247263	0.301926
Validation cohort 1	hsa-miR-200b-3p	SDC2	ILMN_1784553	6383	-0.31578	0.000777975	0.0407905
Validation cohort 1	hsa-miR-200b-3p	SDK2	ILMN_1676709	54549	-0.191714	0.0449508	0.269008
Validation cohort 1	hsa-miR-200b-3p	SERPINH1	ILMN_1751028	871	-0.403176	<0.0001	0.00581956
Explorative cohort	hsa-miR-200b-3p	SGIP1	ILMN_1664362	84251	-0.362193	0.000490596	0.0572186
Validation cohort 1	hsa-miR-200b-3p	SGIP1	ILMN_1664362	84251	-0.233514	0.0142503	0.155885
Explorative cohort	hsa-miR-200b-3p	SHFM1	ILMN_2128128	7979	-0.295892	0.00463243	0.153459
Explorative cohort	hsa-miR-200b-3p	SIRPA	ILMN_1758146	140885	-0.231627	0.0280449	0.320721
Validation cohort 1	hsa-miR-200b-3p	SIRPA	ILMN_1758146	140885	-0.334014	0.000362278	0.0277265
Explorative cohort	hsa-miR-200b-3p	SLC16A2	ILMN_1703886	6567	-0.21587	0.0411908	0.375589
Validation cohort 1	hsa-miR-200b-3p	SLC16A2	ILMN_1703886	6567	-0.269153	0.00446454	0.0912189
Explorative cohort	hsa-miR-200b-3p	SLC36A1	ILMN_2124471	206358	-0.270841	0.00982415	0.209402
Validation cohort 1	hsa-miR-200b-3p	SLC36A1	ILMN_2124471	206358	-0.286912	0.00237412	0.0687662
Explorative cohort	hsa-miR-200b-3p	SLC38A2	ILMN_1651799	54407	-0.257417	0.014311	0.244659
Validation cohort 1	hsa-miR-200b-3p	SLC38A2	ILMN_1651799	54407	-0.410456	<0.0001	0.00491467
Validation cohort 1	hsa-miR-200b-3p	SLC39A14	ILMN_1764629	23516	-0.389113	<0.0001	0.00918408
Validation cohort 1	hsa-miR-200b-3p	SOAT1	ILMN_1699100	6646	-0.270717	0.00434314	0.0901101
Explorative cohort	hsa-miR-200b-3p	SRP72	ILMN_1683888	6731	-0.23961	0.0231475	0.294235
Validation cohort 1	hsa-miR-200b-3p	SRP72	ILMN_1683888	6731	-0.214562	0.0245648	0.201769
Validation cohort 1	hsa-miR-200b-3p	SRPX	ILMN_1709486	8406	-0.320731	0.000674507	0.0377957
Explorative cohort	hsa-miR-200b-3p	STARD13	ILMN_1660451	90627	-0.394444	0.000135286	0.0304585
Validation cohort 1	hsa-miR-200b-3p	STARD13	ILMN_2341254	90627	-0.380128	<0.0001	0.0111299
Explorative cohort	hsa-miR-200b-3p	STARD8	ILMN_1799600	9754	-0.336593	0.00125068	0.0867009
Validation cohort 1	hsa-miR-200b-3p	STARD8	ILMN_1799600	9754	-0.34275	0.000268031	0.0239763
Explorative cohort	hsa-miR-200b-3p	STYX	ILMN_2184535	6815	-0.261127	0.0131277	0.236609
Validation cohort 1	hsa-miR-200b-3p	SULF2	ILMN_1686981	55959	-0.482235	<0.0001	0.000526783
Explorative cohort	hsa-miR-200b-3p	SYDE1	ILMN_1755822	85360	-0.237718	0.0240639	0.298491
Validation cohort 1	hsa-miR-200b-3p	SYDE1	ILMN_1755822	85360	-0.402833	<0.0001	0.00587429
Explorative cohort	hsa-miR-200b-3p	TCEAL4	ILMN_1748625	79921	-0.257548	0.0142596	0.244397
Explorative cohort	hsa-miR-200b-3p	TCF21	ILMN_1728570	6943	-0.216068	0.0410023	0.375039
Validation cohort 1	hsa-miR-200b-3p	TCF21	ILMN_1728570	6943	-0.274467	0.00381799	0.085383
Validation cohort 1	hsa-miR-200b-3p	TCP11L1	ILMN_1713174	55346	-0.236932	0.0128624	0.149345
Explorative cohort	hsa-miR-200b-3p	TGFBI	ILMN_1663866	7045	-0.288752	0.00593835	0.170283
Validation cohort 1	hsa-miR-200b-3p	TGFBI	ILMN_1663866	7045	-0.348441	0.000191223	0.0203083
Explorative cohort	hsa-miR-200b-3p	TGFBR1	ILMN_1745927	7046	-0.373743	0.000285073	0.0460633
Validation cohort 1	hsa-miR-200b-3p	TGFBR1	ILMN_1745927	7046	-0.210771	0.0270898	0.210884
Explorative cohort	hsa-miR-200b-3p	THBS1	ILMN_1686116	7057	-0.278018	0.00815453	0.193706
Validation cohort 1	hsa-miR-200b-3p	THBS1	ILMN_1686116	7057	-0.274882	0.00376357	0.0847948
Validation cohort 1	hsa-miR-200b-3p	THRA	ILMN_1718182	7067	-0.301878	0.0014126	0.0546492
Validation cohort 1	hsa-miR-200b-3p	TIMP2	ILMN_1721876	7077	-0.316396	0.000758744	0.0402613
Explorative cohort	hsa-miR-200b-3p	TMEM136	ILMN_1815346	219902	-0.231938	0.0280422	0.320721
Validation cohort 1	hsa-miR-200b-3p	TMEM136	ILMN_1815346	219902	-0.361973	0.00011338	0.0169508
Validation cohort 1	hsa-miR-200b-3p	TMEM167A	ILMN_1742813	153339	-0.273196	0.00398922	0.087526
Validation cohort 1	hsa-miR-200b-3p	UTP23	ILMN_2043828	84294	-0.331642	0.000401233	0.0289834
Explorative cohort	hsa-miR-200b-3p	VGLL3	ILMN_1714586	389136	-0.209499	0.0476709	0.397443
Validation cohort 1	hsa-miR-200b-3p	VGLL3	ILMN_1714586	389136	-0.450895	<0.0001	0.00112806
Explorative cohort	hsa-miR-200b-3p	WDR33	ILMN_2272867	55339	-0.26056	0.0131257	0.236609
Validation cohort 1	hsa-miR-200b-3p	WDR33	ILMN_2383913	55339	-0.199013	0.037131	0.245801
Explorative cohort	hsa-miR-200b-3p	WDR36	ILMN_1727184	134430	-0.350917	0.000696191	0.0666641
Validation cohort 1	hsa-miR-200b-3p	WDR36	ILMN_1727184	134430	-0.211217	0.0269317	0.210507
Explorative cohort	hsa-miR-200b-3p	WSB1	ILMN_2415748	26118	-0.223858	0.033921	0.349136
Validation cohort 1	hsa-miR-200b-3p	WSB1	ILMN_1664802	26118	-0.280743	0.00306574	0.0772081
Explorative cohort	hsa-miR-200b-3p	WWC2	ILMN_2207170	80014	-0.242853	0.0213098	0.286204
Validation cohort 1	hsa-miR-200b-3p	WWC2	ILMN_2207170	80014	-0.359998	0.000124155	0.0174475
Validation cohort 1	hsa-miR-200b-3p	YWHAG	ILMN_2228809	7532	-0.337365	0.000313165	0.0258374
Validation cohort 1	hsa-miR-200b-3p	ZEB2	ILMN_1688698	9839	-0.227127	0.0170241	0.168502
Explorative cohort	hsa-miR-200b-3p	ZNF280D	ILMN_1736555	54816	-0.250574	0.0174321	0.264276
Validation cohort 1	hsa-miR-200b-3p	ZNF280D	ILMN_2367530	54816	-0.239967	0.0115681	0.14205
Explorative cohort	hsa-miR-200b-3p	ZNF281	ILMN_1683127	23528	-0.209854	0.0471239	0.395733
Validation cohort 1	hsa-miR-200b-3p	ZNF281	ILMN_1683127	23528	-0.42265	<0.0001	0.0034034
Explorative cohort	hsa-miR-200b-3p	ZNF365	ILMN_1675762	22891	-0.23398	0.0266607	0.312688
Explorative cohort	hsa-miR-200b-5p	ALDH5A1	ILMN_2372398	7915	-0.210242	0.0467082	0.393983
Validation cohort 1	hsa-miR-200b-5p	ALDH5A1	ILMN_2372403	7915	-0.265881	0.00499358	0.0959663
Explorative cohort	hsa-miR-200b-5p	ANTXR1	ILMN_1811877	84168	-0.242073	0.0215216	0.286973
Validation cohort 1	hsa-miR-200b-5p	ANTXR1	ILMN_1670379	84168	-0.33901	0.000291379	0.0251195
Explorative cohort	hsa-miR-200b-5p	APH1B	ILMN_1767816	83464	-0.284376	0.00659874	0.178483
Validation cohort 1	hsa-miR-200b-5p	ATM	ILMN_1779214	472	-0.307118	0.00110034	0.048472
Explorative cohort	hsa-miR-200b-5p	AXL	ILMN_1701877	558	-0.285403	0.00639754	0.176045
Validation cohort 1	hsa-miR-200b-5p	AXL	ILMN_2364521	558	-0.326521	0.000498828	0.0323622
Explorative cohort	hsa-miR-200b-5p	BNC2	ILMN_1656373	54796	-0.242154	0.0214764	0.286868
Validation cohort 1	hsa-miR-200b-5p	BNC2	ILMN_1656373	54796	-0.301455	0.00137254	0.0536914
Explorative cohort	hsa-miR-200b-5p	CCDC88A	ILMN_1811050	55704	-0.24117	0.0220292	0.289268
Explorative cohort	hsa-miR-200b-5p	COL4A1	ILMN_1653028	1282	-0.235355	0.0255469	0.306968
Validation cohort 1	hsa-miR-200b-5p	COL4A1	ILMN_1653028	1282	-0.228851	0.0161815	0.164837
Explorative cohort	hsa-miR-200b-5p	CYTH3	ILMN_2160727	9265	-0.354926	0.000597985	0.0628733
Validation cohort 1	hsa-miR-200b-5p	CYTH3	ILMN_2160727	9265	-0.265539	0.00505198	0.0965428
Explorative cohort	hsa-miR-200b-5p	DNAJC10	ILMN_2151541	54431	-0.291749	0.00526984	0.161388
Validation cohort 1	hsa-miR-200b-5p	DNAJC10	ILMN_1656486	54431	-0.253856	0.00744981	0.114616
Explorative cohort	hsa-miR-200b-5p	DNAL1	ILMN_1730464	83544	-0.213057	0.0437797	0.385167
Explorative cohort	hsa-miR-200b-5p	EDA	ILMN_1684000	1896	-0.289779	0.00559939	0.166257
Explorative cohort	hsa-miR-200b-5p	EDNRA	ILMN_1796629	1909	-0.305184	0.0034459	0.135472
Validation cohort 1	hsa-miR-200b-5p	EDNRA	ILMN_1796629	1909	-0.208724	0.0286496	0.216503
Explorative cohort	hsa-miR-200b-5p	EIF2S1	ILMN_1739821	1965	-0.246971	0.0189407	0.272703
Validation cohort 1	hsa-miR-200b-5p	ETS1	ILMN_2122103	2113	-0.259564	0.00617524	0.105196
Validation cohort 1	hsa-miR-200b-5p	FLRT2	ILMN_1769615	23768	-0.289039	0.00219511	0.0662849
Explorative cohort	hsa-miR-200b-5p	FSTL1	ILMN_2201678	11167	-0.211007	0.0458962	0.392111
Validation cohort 1	hsa-miR-200b-5p	FSTL1	ILMN_2201678	11167	-0.373521	<0.0001	0.0126708
Explorative cohort	hsa-miR-200b-5p	FZD4	ILMN_1743367	8322	-0.388003	0.000157695	0.0329899
Validation cohort 1	hsa-miR-200b-5p	FZD4	ILMN_1743367	8322	-0.301897	0.00134928	0.0533197
Explorative cohort	hsa-miR-200b-5p	GABBR1	ILMN_2395373	2550	-0.347723	0.000784741	0.0699507
Validation cohort 1	hsa-miR-200b-5p	GABBR1	ILMN_2395373	2550	-0.225649	0.0177764	0.172163
Explorative cohort	hsa-miR-200b-5p	GAS7	ILMN_1745994	8522	-0.305925	0.00336419	0.133606
Validation cohort 1	hsa-miR-200b-5p	GAS7	ILMN_1745994	8522	-0.215991	0.0234343	0.196758
Explorative cohort	hsa-miR-200b-5p	GLS	ILMN_2188722	2744	-0.319267	0.0021608	0.11046
Validation cohort 1	hsa-miR-200b-5p	GLS	ILMN_2188722	2744	-0.188293	0.0488457	0.27932
Explorative cohort	hsa-miR-200b-5p	GMFB	ILMN_2093674	2764	-0.255493	0.0150815	0.24939
Validation cohort 1	hsa-miR-200b-5p	GMFB	ILMN_2093674	2764	-0.215929	0.0234752	0.197002
Explorative cohort	hsa-miR-200b-5p	GPR116	ILMN_1728785	221395	-0.209055	0.0479897	0.397975
Explorative cohort	hsa-miR-200b-5p	GRB10	ILMN_2340919	2887	-0.226934	0.0314809	0.33652
Validation cohort 1	hsa-miR-200b-5p	GRB10	ILMN_1669617	2887	-0.189104	0.0478641	0.277065
Validation cohort 1	hsa-miR-200b-5p	GSTM5	ILMN_1750790	2949	-0.187377	0.049975	0.282659
Explorative cohort	hsa-miR-200b-5p	HEPH	ILMN_1714523	9843	-0.284654	0.0065438	0.177877
Validation cohort 1	hsa-miR-200b-5p	HEPH	ILMN_1714523	9843	-0.289846	0.00213041	0.0652251
Explorative cohort	hsa-miR-200b-5p	HNMT	ILMN_1705984	3176	-0.311875	0.00276827	0.123991
Validation cohort 1	hsa-miR-200b-5p	HNMT	ILMN_2284744	3176	-0.333991	0.000362643	0.0277265
Explorative cohort	hsa-miR-200b-5p	IL7R	ILMN_1691341	3575	-0.20914	0.047898	0.397887
Explorative cohort	hsa-miR-200b-5p	JAM3	ILMN_1769575	83700	-0.338279	0.00111004	0.0815184
Validation cohort 1	hsa-miR-200b-5p	JAM3	ILMN_1769575	83700	-0.266845	0.00483218	0.0942569
Validation cohort 1	hsa-miR-200b-5p	KCNN3	ILMN_1744897	3782	-0.206076	0.0307811	0.224044
Explorative cohort	hsa-miR-200b-5p	KIF21B	ILMN_2163819	23046	-0.20778	0.0494004	0.40203
Validation cohort 1	hsa-miR-200b-5p	KIF21B	ILMN_2163819	23046	-0.284458	0.00259685	0.0716939
Explorative cohort	hsa-miR-200b-5p	LAMP2	ILMN_1673282	3920	-0.255062	0.0152585	0.250499
Validation cohort 1	hsa-miR-200b-5p	LAMP2	ILMN_2279961	3920	-0.292301	0.00194421	0.0626502
Explorative cohort	hsa-miR-200b-5p	LEPR	ILMN_1676265	3953	-0.240821	0.0222278	0.290411
Validation cohort 1	hsa-miR-200b-5p	LEPR	ILMN_2234956	3953	-0.249655	0.00853157	0.122866
Explorative cohort	hsa-miR-200b-5p	LETM2	ILMN_1714223	137994	-0.215567	0.0412991	0.375742
Validation cohort 1	hsa-miR-200b-5p	LETM2	ILMN_1714223	137994	-0.352917	0.000155844	0.0186099
Explorative cohort	hsa-miR-200b-5p	LIMS2	ILMN_1760493	55679	-0.323161	0.00189173	0.104832
Validation cohort 1	hsa-miR-200b-5p	LIMS2	ILMN_1760493	55679	-0.268409	0.00458029	0.0921876
Explorative cohort	hsa-miR-200b-5p	MFAP5	ILMN_1733415	8076	-0.214934	0.0419134	0.378521
Validation cohort 1	hsa-miR-200b-5p	MFAP5	ILMN_1733415	8076	-0.337147	0.000316172	0.0259909
Explorative cohort	hsa-miR-200b-5p	MSRB3	ILMN_1676088	253827	-0.248536	0.0181742	0.269406
Validation cohort 1	hsa-miR-200b-5p	MSRB3	ILMN_1676088	253827	-0.269365	0.00443217	0.0909671
Explorative cohort	hsa-miR-200b-5p	NAT9	ILMN_1776088	26151	-0.214556	0.0422836	0.379431
Explorative cohort	hsa-miR-200b-5p	NDN	ILMN_1692058	4692	-0.291841	0.00525492	0.161388
Validation cohort 1	hsa-miR-200b-5p	NDN	ILMN_1692058	4692	-0.294386	0.00179777	0.060879
Explorative cohort	hsa-miR-200b-5p	NME1	ILMN_1741133	4830	-0.294394	0.00485453	0.155377
Validation cohort 1	hsa-miR-200b-5p	NME1	ILMN_2414399	4830	-0.194343	0.0419065	0.260294
Explorative cohort	hsa-miR-200b-5p	NR3C1	ILMN_2389347	2908	-0.218408	0.0386327	0.36616
Validation cohort 1	hsa-miR-200b-5p	NR3C1	ILMN_2389347	2908	-0.343887	0.000234736	0.022446
Explorative cohort	hsa-miR-200b-5p	NT5E	ILMN_1697220	4907	-0.343723	0.000910113	0.0750138
Validation cohort 1	hsa-miR-200b-5p	NT5E	ILMN_1697220	4907	-0.46428	<0.0001	0.000808427
Explorative cohort	hsa-miR-200b-5p	NUDT10	ILMN_1653274	170685	-0.268957	0.0103681	0.213895
Explorative cohort	hsa-miR-200b-5p	PAG1	ILMN_1736806	55824	-0.465203	<0.0001	0.00433953
Validation cohort 1	hsa-miR-200b-5p	PAG1	ILMN_2055156	55824	-0.263935	0.00533404	0.0983117
Explorative cohort	hsa-miR-200b-5p	PARVA	ILMN_1756408	55742	-0.295305	0.00471838	0.154194
Explorative cohort	hsa-miR-200b-5p	PDGFB	ILMN_1775822	5155	-0.224876	0.0330959	0.344809
Validation cohort 1	hsa-miR-200b-5p	PDGFB	ILMN_1775822	5155	-0.211336	0.0266721	0.209693
Explorative cohort	hsa-miR-200b-5p	PDGFRA	ILMN_1681949	5156	-0.260148	0.0132759	0.23782
Validation cohort 1	hsa-miR-200b-5p	PDGFRA	ILMN_2086470	5156	-0.260286	0.00602868	0.104053
Validation cohort 1	hsa-miR-200b-5p	PHLDB2	ILMN_2179778	90102	-0.339144	0.000289671	0.0251023
Explorative cohort	hsa-miR-200b-5p	PPARGC1A	ILMN_1750062	10891	-0.326824	0.00166659	0.10083
Explorative cohort	hsa-miR-200b-5p	PPP2R5C	ILMN_1789283	5527	-0.208267	0.0488575	0.400845
Validation cohort 1	hsa-miR-200b-5p	PPP2R5C	ILMN_1795846	5527	-0.19863	0.0375044	0.246742
Explorative cohort	hsa-miR-200b-5p	PRCP	ILMN_1769091	5547	-0.372536	0.000299354	0.0465637
Validation cohort 1	hsa-miR-200b-5p	PRCP	ILMN_2367215	5547	-0.273031	0.00390287	0.0865062
Explorative cohort	hsa-miR-200b-5p	PRICKLE2	ILMN_1683148	166336	-0.208734	0.0483415	0.399137
Validation cohort 1	hsa-miR-200b-5p	PRICKLE2	ILMN_1683148	166336	-0.330439	0.000422429	0.0295853
Validation cohort 1	hsa-miR-200b-5p	PRKCA	ILMN_1771800	5578	-0.317053	0.000738683	0.0395615
Explorative cohort	hsa-miR-200b-5p	PRPF40A	ILMN_1659854	55660	-0.251869	0.0166304	0.259448
Explorative cohort	hsa-miR-200b-5p	PRRX1	ILMN_1739496	5396	-0.284903	0.0064948	0.177317
Explorative cohort	hsa-miR-200b-5p	PTPRE	ILMN_1734543	5791	-0.272136	0.00946498	0.206688
Validation cohort 1	hsa-miR-200b-5p	PTPRE	ILMN_2383611	5791	-0.285753	0.00247707	0.0703717
Explorative cohort	hsa-miR-200b-5p	RCN1	ILMN_1800276	5954	-0.241777	0.021687	0.287601
Validation cohort 1	hsa-miR-200b-5p	RCN1	ILMN_1800276	5954	-0.2557	0.00701468	0.111764
Explorative cohort	hsa-miR-200b-5p	RUNX1T1	ILMN_1812795	862	-0.294309	0.00486741	0.155377
Validation cohort 1	hsa-miR-200b-5p	RUNX1T1	ILMN_1812795	862	-0.264022	0.00531833	0.0983117
Explorative cohort	hsa-miR-200b-5p	SAMD4A	ILMN_2119297	23034	-0.274669	0.00879537	0.20026
Validation cohort 1	hsa-miR-200b-5p	SAMD4A	ILMN_2119297	23034	-0.285392	0.00250999	0.0709837
Explorative cohort	hsa-miR-200b-5p	SHFM1	ILMN_2128128	7979	-0.335592	0.00122278	0.0857975
Validation cohort 1	hsa-miR-200b-5p	SLC39A14	ILMN_1764629	23516	-0.235156	0.0134005	0.15195
Explorative cohort	hsa-miR-200b-5p	SLC7A2	ILMN_1685830	6542	-0.246412	0.019221	0.274079
Validation cohort 1	hsa-miR-200b-5p	SLC7A2	ILMN_1781400	6542	-0.306982	0.00110625	0.048472
Explorative cohort	hsa-miR-200b-5p	SOAT1	ILMN_1699100	6646	-0.288004	0.00591182	0.169952
Validation cohort 1	hsa-miR-200b-5p	SOAT1	ILMN_1699100	6646	-0.258044	0.00649406	0.107799
Explorative cohort	hsa-miR-200b-5p	SRP72	ILMN_1683888	6731	-0.276002	0.00845987	0.196733
Validation cohort 1	hsa-miR-200b-5p	ST6GALNAC5	ILMN_1773959	81849	-0.279743	0.00307857	0.0773582
Explorative cohort	hsa-miR-200b-5p	STARD13	ILMN_2341254	90627	-0.391927	0.00013335	0.0303333
Validation cohort 1	hsa-miR-200b-5p	STARD13	ILMN_2257607	90627	-0.241553	0.011014	0.138934
Explorative cohort	hsa-miR-200b-5p	STX2	ILMN_2344216	2054	-0.335501	0.00122675	0.0857975
Validation cohort 1	hsa-miR-200b-5p	STX2	ILMN_2344216	2054	-0.354594	0.000144225	0.0179608
Explorative cohort	hsa-miR-200b-5p	STYX	ILMN_2184535	6815	-0.334372	0.00127729	0.0876323
Validation cohort 1	hsa-miR-200b-5p	STYX	ILMN_2184535	6815	-0.202377	0.0339816	0.235811
Explorative cohort	hsa-miR-200b-5p	TCEAL1	ILMN_2398408	9338	-0.367956	0.000359741	0.0499877
Validation cohort 1	hsa-miR-200b-5p	TCEAL1	ILMN_1809552	9338	-0.236445	0.0128861	0.14948
Explorative cohort	hsa-miR-200b-5p	THBS1	ILMN_1686116	7057	-0.323054	0.0018987	0.104836
Validation cohort 1	hsa-miR-200b-5p	THBS1	ILMN_1686116	7057	-0.246116	0.0095478	0.129753
Explorative cohort	hsa-miR-200b-5p	TIMP2	ILMN_1721876	7077	-0.280169	0.00748299	0.188401
Validation cohort 1	hsa-miR-200b-5p	TIMP2	ILMN_1721876	7077	-0.379228	<0.0001	0.0112513
Explorative cohort	hsa-miR-200b-5p	TMEM136	ILMN_1815346	219902	-0.209187	0.047846	0.397719
Validation cohort 1	hsa-miR-200b-5p	TMEM136	ILMN_1815346	219902	-0.339725	0.000282349	0.0248106
Explorative cohort	hsa-miR-200b-5p	UTP23	ILMN_2043828	84294	-0.212488	0.0443588	0.387116
Validation cohort 1	hsa-miR-200b-5p	UTP23	ILMN_2043828	84294	-0.258442	0.00640931	0.106961
Explorative cohort	hsa-miR-200b-5p	VGLL3	ILMN_1714586	389136	-0.261663	0.0127305	0.232769
Validation cohort 1	hsa-miR-200b-5p	VGLL3	ILMN_1714586	389136	-0.48675	<0.0001	0.000386903
Explorative cohort	hsa-miR-200b-5p	WBP5	ILMN_1679838	51186	-0.341529	0.000986356	0.077967
Validation cohort 1	hsa-miR-200b-5p	WBP5	ILMN_2340935	51186	-0.208697	0.0286711	0.216541
Explorative cohort	hsa-miR-200b-5p	WDR36	ILMN_1727184	134430	-0.319869	0.00211705	0.109187
Validation cohort 1	hsa-miR-200b-5p	WWC2	ILMN_2207170	80014	-0.312459	0.000889651	0.0440983
Explorative cohort	hsa-miR-200b-5p	YWHAG	ILMN_2228809	7532	-0.212391	0.0444583	0.38727
Validation cohort 1	hsa-miR-200b-5p	YWHAG	ILMN_2228809	7532	-0.319572	0.000666251	0.0374926
Validation cohort 1	hsa-miR-200b-5p	ZEB2	ILMN_1688698	9839	-0.277115	0.00338056	0.0806881
Explorative cohort	hsa-miR-429	ACSL4	ILMN_1683598	2182	-0.278348	0.00789685	0.191254
Validation cohort 1	hsa-miR-429	ACSL4	ILMN_2391458	2182	-0.361414	0.000116339	0.0170643
Explorative cohort	hsa-miR-429	ADAM12	ILMN_1785393	8038	-0.303502	0.00376845	0.141928
Validation cohort 1	hsa-miR-429	ADAM12	ILMN_1705689	8038	-0.348788	0.000188233	0.0202057
Explorative cohort	hsa-miR-429	ANO6	ILMN_1674941	196527	-0.250197	0.0173902	0.264087
Validation cohort 1	hsa-miR-429	ANO6	ILMN_1674941	196527	-0.218332	0.0219379	0.190815
Explorative cohort	hsa-miR-429	ANTXR1	ILMN_1811877	84168	-0.308492	0.00309429	0.129293
Validation cohort 1	hsa-miR-429	ANTXR1	ILMN_1811877	84168	-0.392202	<0.0001	0.00788859
Explorative cohort	hsa-miR-429	AP1M1	ILMN_1754738	8907	-0.351231	0.000687991	0.0663669
Validation cohort 1	hsa-miR-429	AP1M1	ILMN_1754738	8907	-0.196305	0.0398419	0.254291
Validation cohort 1	hsa-miR-429	ARHGEF17	ILMN_1754562	9828	-0.254555	0.00728218	0.113934
Explorative cohort	hsa-miR-429	ASAP1	ILMN_3245057	50807	-0.369802	0.000334176	0.0482203
Validation cohort 1	hsa-miR-429	ASAP1	ILMN_2233366	50807	-0.200637	0.0355812	0.240982
Explorative cohort	hsa-miR-429	ASB5	ILMN_2126055	140458	-0.231905	0.0280649	0.320739
Validation cohort 1	hsa-miR-429	ASB5	ILMN_2126055	140458	-0.312526	0.000935758	0.0451725
Explorative cohort	hsa-miR-429	BASP1	ILMN_1651826	10409	-0.305562	0.00340406	0.134436
Validation cohort 1	hsa-miR-429	BASP1	ILMN_1651826	10409	-0.364116	<0.0001	0.0154048
Explorative cohort	hsa-miR-429	CACNA1C	ILMN_1666775	775	-0.293691	0.00511221	0.159375
Validation cohort 1	hsa-miR-429	CACNA1C	ILMN_1666775	775	-0.275699	0.00355411	0.0823817
Explorative cohort	hsa-miR-429	CALD1	ILMN_1730487	800	-0.354192	0.000662559	0.0654861
Validation cohort 1	hsa-miR-429	CALD1	ILMN_2324002	800	-0.371334	<0.0001	0.0131899
Explorative cohort	hsa-miR-429	CAST	ILMN_1783627	831	-0.350652	0.000754984	0.0683963
Validation cohort 1	hsa-miR-429	CAST	ILMN_1783627	831	-0.325997	0.000544142	0.033951
Validation cohort 1	hsa-miR-429	CCDC88A	ILMN_1811050	55704	-0.233983	0.0140524	0.154745
Explorative cohort	hsa-miR-429	CLIP2	ILMN_2352190	7461	-0.336313	0.00126303	0.0871422
Explorative cohort	hsa-miR-429	COL4A1	ILMN_1653028	1282	-0.231592	0.028282	0.321809
Validation cohort 1	hsa-miR-429	COL4A1	ILMN_1653028	1282	-0.275795	0.00354203	0.0822637
Explorative cohort	hsa-miR-429	COL4A6	ILMN_1675857	1288	-0.217204	0.0399322	0.371163
Validation cohort 1	hsa-miR-429	COL4A6	ILMN_1675857	1288	-0.361522	0.00011576	0.0170643
Explorative cohort	hsa-miR-429	COL8A1	ILMN_1685433	1295	-0.344875	0.000872247	0.0735036
Validation cohort 1	hsa-miR-429	COL8A1	ILMN_2402392	1295	-0.209278	0.0282199	0.215119
Explorative cohort	hsa-miR-429	CORO1C	ILMN_1745954	23603	-0.215798	0.0410764	0.375322
Validation cohort 1	hsa-miR-429	CORO1C	ILMN_1745954	23603	-0.324085	0.000588514	0.0354351
Validation cohort 1	hsa-miR-429	CPM	ILMN_1698313	1368	-0.245506	0.00988816	0.131754
Explorative cohort	hsa-miR-429	CRISPLD2	ILMN_1790689	83716	-0.267729	0.0109345	0.218066
Validation cohort 1	hsa-miR-429	CRISPLD2	ILMN_1790689	83716	-0.287294	0.00234099	0.0685902
Validation cohort 1	hsa-miR-429	CYTH3	ILMN_1713918	9265	-0.371748	<0.0001	0.0130307
Explorative cohort	hsa-miR-429	DAB2	ILMN_2128428	1601	-0.223092	0.0345522	0.35166
Validation cohort 1	hsa-miR-429	DAB2	ILMN_2128428	1601	-0.248704	0.00879474	0.124713
Explorative cohort	hsa-miR-429	DACT1	ILMN_1801068	51339	-0.225815	0.032351	0.341064
Explorative cohort	hsa-miR-429	DCN	ILMN_1768227	1634	-0.242754	0.0213639	0.286526
Validation cohort 1	hsa-miR-429	DCN	ILMN_1768227	1634	-0.269373	0.00454643	0.0920163
Explorative cohort	hsa-miR-429	DDR2	ILMN_2410523	4921	-0.259235	0.0136146	0.240407
Validation cohort 1	hsa-miR-429	DDR2	ILMN_2410523	4921	-0.2892	0.00226349	0.0671322
Validation cohort 1	hsa-miR-429	DDX31	ILMN_1781721	64794	-0.339933	0.00027978	0.0247172
Validation cohort 1	hsa-miR-429	DIXDC1	ILMN_2375830	85458	-0.236396	0.0129056	0.1496
Explorative cohort	hsa-miR-429	DLC1	ILMN_1698020	10395	-0.207738	0.0496049	0.402864
Validation cohort 1	hsa-miR-429	DLC1	ILMN_1729409	10395	-0.203634	0.0330271	0.232485
Validation cohort 1	hsa-miR-429	DNAJB5	ILMN_1794056	25822	-0.292528	0.00192773	0.0624824
Explorative cohort	hsa-miR-429	DNAJC18	ILMN_1688730	202052	-0.324371	0.00181449	0.103083
Validation cohort 1	hsa-miR-429	DNAL1	ILMN_1730464	83544	-0.197746	0.0385315	0.249779
Validation cohort 1	hsa-miR-429	DTWD1	ILMN_1740861	56986	-0.274693	0.00378833	0.0850654
Validation cohort 1	hsa-miR-429	EDA	ILMN_1684000	1896	-0.271276	0.00426097	0.089669
Explorative cohort	hsa-miR-429	EDNRA	ILMN_1796629	1909	-0.271269	0.0097041	0.208206
Validation cohort 1	hsa-miR-429	EDNRA	ILMN_1796629	1909	-0.203751	0.032761	0.231657
Validation cohort 1	hsa-miR-429	EGFR	ILMN_1798975	1956	-0.30231	0.00138955	0.0540603
Validation cohort 1	hsa-miR-429	EIF2S1	ILMN_1739821	1965	-0.309994	0.000981828	0.0459257
Validation cohort 1	hsa-miR-429	EIF3M	ILMN_2192693	10480	-0.224796	0.018223	0.174153
Explorative cohort	hsa-miR-429	ERCC8	ILMN_2348146	1161	-0.230819	0.0288252	0.324236
Validation cohort 1	hsa-miR-429	ERCC8	ILMN_1792107	1161	-0.27246	0.00398144	0.0874322
Explorative cohort	hsa-miR-429	ETS1	ILMN_1687538	2113	-0.218126	0.0390809	0.367599
Validation cohort 1	hsa-miR-429	ETS1	ILMN_2122103	2113	-0.254288	0.00748735	0.114745
Explorative cohort	hsa-miR-429	F2R	ILMN_1742866	2149	-0.397353	0.000105379	0.0260157
Validation cohort 1	hsa-miR-429	F2R	ILMN_1742866	2149	-0.192363	0.0440808	0.26709
Explorative cohort	hsa-miR-429	FAM123A	ILMN_1810131	219287	-0.226028	0.0323895	0.341334
Validation cohort 1	hsa-miR-429	FAM123A	ILMN_2394366	219287	-0.313103	0.000914722	0.0447346
Explorative cohort	hsa-miR-429	FBN1	ILMN_1783182	2200	-0.249504	0.0179301	0.267405
Validation cohort 1	hsa-miR-429	FBN1	ILMN_1783182	2200	-0.224435	0.0185902	0.175778
Explorative cohort	hsa-miR-429	FBN2	ILMN_1670899	2201	-0.257357	0.0145451	0.245398
Validation cohort 1	hsa-miR-429	FBN2	ILMN_1670899	2201	-0.346167	0.000230891	0.0223163
Explorative cohort	hsa-miR-429	FERMT2	ILMN_1695290	10979	-0.283567	0.00676122	0.180245
Validation cohort 1	hsa-miR-429	FERMT2	ILMN_1695290	10979	-0.248103	0.00911602	0.126875
Explorative cohort	hsa-miR-429	FGF2	ILMN_2105919	2247	-0.218175	0.0390358	0.367599
Validation cohort 1	hsa-miR-429	FGF2	ILMN_2105919	2247	-0.356082	0.000134601	0.0176626
Explorative cohort	hsa-miR-429	FLRT2	ILMN_1769615	23768	-0.253488	0.0161361	0.255873
Validation cohort 1	hsa-miR-429	FLRT2	ILMN_1769615	23768	-0.447188	<0.0001	0.00163452
Explorative cohort	hsa-miR-429	FSTL1	ILMN_2201678	11167	-0.252938	0.0161598	0.256011
Validation cohort 1	hsa-miR-429	FSTL1	ILMN_2201678	11167	-0.397071	<0.0001	0.00708944
Explorative cohort	hsa-miR-429	FZD4	ILMN_1743367	8322	-0.288507	0.0058217	0.168858
Validation cohort 1	hsa-miR-429	FZD4	ILMN_1743367	8322	-0.312766	0.00087876	0.0438195
Explorative cohort	hsa-miR-429	GLS	ILMN_2188722	2744	-0.268897	0.0105816	0.21501
Validation cohort 1	hsa-miR-429	GLS	ILMN_2188722	2744	-0.230004	0.0156386	0.162253
Explorative cohort	hsa-miR-429	GMFB	ILMN_2093674	2764	-0.246157	0.0193502	0.274951
Explorative cohort	hsa-miR-429	GPC6	ILMN_1805216	10082	-0.2094	0.0477777	0.397443
Validation cohort 1	hsa-miR-429	GPC6	ILMN_1805216	10082	-0.252157	0.00787185	0.117724
Explorative cohort	hsa-miR-429	GRB10	ILMN_2340919	2887	-0.333366	0.00139994	0.0921926
Validation cohort 1	hsa-miR-429	GRB10	ILMN_1669617	2887	-0.247012	0.00943369	0.129115
Explorative cohort	hsa-miR-429	GREM1	ILMN_1752965	26585	-0.265769	0.0115491	0.223289
Validation cohort 1	hsa-miR-429	GREM1	ILMN_2124585	26585	-0.264464	0.00523948	0.0976217
Validation cohort 1	hsa-miR-429	GSTM5	ILMN_1750790	2949	-0.270798	0.00433112	0.0901101
Validation cohort 1	hsa-miR-429	HERC4	ILMN_1770665	26091	-0.213228	0.025313	0.204477
Explorative cohort	hsa-miR-429	HSPA13	ILMN_3249645	6782	-0.235972	0.025369	0.305915
Validation cohort 1	hsa-miR-429	HSPD1	ILMN_2381397	3329	-0.20607	0.0307858	0.224044
Explorative cohort	hsa-miR-429	HTR1D	ILMN_1804886	3352	-0.240911	0.0221761	0.290306
Explorative cohort	hsa-miR-429	IGDCC4	ILMN_1784083	57722	-0.331786	0.00147881	0.0952101
Validation cohort 1	hsa-miR-429	IGDCC4	ILMN_2139396	57722	-0.285558	0.00249475	0.0706727
Explorative cohort	hsa-miR-429	IKBIP	ILMN_2324994	121457	-0.225369	0.0329074	0.343799
Validation cohort 1	hsa-miR-429	IKBIP	ILMN_1701402	121457	-0.443221	<0.0001	0.001815
Explorative cohort	hsa-miR-429	IL1A	ILMN_1658483	3552	-0.215064	0.0419682	0.378819
Validation cohort 1	hsa-miR-429	IL1A	ILMN_1658483	3552	-0.371134	<0.0001	0.0139125
Explorative cohort	hsa-miR-429	IL24	ILMN_1725814	11009	-0.216232	0.0408457	0.3744
Validation cohort 1	hsa-miR-429	IL24	ILMN_2407799	11009	-0.270284	0.00440772	0.0906889
Explorative cohort	hsa-miR-429	IRS2	ILMN_2083469	8660	-0.238951	0.0235368	0.295804
Validation cohort 1	hsa-miR-429	IRS2	ILMN_2083469	8660	-0.197998	0.0382805	0.249116
Explorative cohort	hsa-miR-429	ITGA1	ILMN_1802411	3672	-0.275278	0.00864069	0.198458
Explorative cohort	hsa-miR-429	KCNN3	ILMN_1744897	3782	-0.219179	0.0381268	0.364817
Validation cohort 1	hsa-miR-429	KCNN3	ILMN_1801608	3782	-0.203111	0.0334874	0.234151
Explorative cohort	hsa-miR-429	LAMA1	ILMN_1770038	284217	-0.3832	0.000215044	0.0393047
Explorative cohort	hsa-miR-429	LAMC1	ILMN_1810852	3915	-0.248306	0.0182849	0.269747
Validation cohort 1	hsa-miR-429	LAMC1	ILMN_1810852	3915	-0.205307	0.0314247	0.226344
Validation cohort 1	hsa-miR-429	LEPR	ILMN_2234956	3953	-0.264522	0.00535332	0.0983117
Explorative cohort	hsa-miR-429	LETM2	ILMN_1714223	137994	-0.26465	0.0119137	0.226001
Validation cohort 1	hsa-miR-429	LETM2	ILMN_1714223	137994	-0.419138	<0.0001	0.00423087
Explorative cohort	hsa-miR-429	LHFP	ILMN_1767448	10186	-0.467819	<0.0001	0.00446104
Validation cohort 1	hsa-miR-429	LHFP	ILMN_1767448	10186	-0.34926	0.000201453	0.0208189
Explorative cohort	hsa-miR-429	LRCH2	ILMN_1720606	57631	-0.239001	0.0235074	0.295804
Validation cohort 1	hsa-miR-429	MCFD2	ILMN_2202790	90411	-0.270879	0.00431914	0.0901072
Explorative cohort	hsa-miR-429	METTL8	ILMN_1653980	79828	-0.214504	0.0425148	0.380718
Validation cohort 1	hsa-miR-429	METTL8	ILMN_1653980	79828	-0.222884	0.0194359	0.179921
Explorative cohort	hsa-miR-429	MFAP5	ILMN_1733415	8076	-0.237355	0.0242864	0.299716
Validation cohort 1	hsa-miR-429	MFAP5	ILMN_1733415	8076	-0.289507	0.00223836	0.0667844
Explorative cohort	hsa-miR-429	MSN	ILMN_1659895	4478	-0.24618	0.0193387	0.274951
Validation cohort 1	hsa-miR-429	MSN	ILMN_1659895	4478	-0.227147	0.0170138	0.168502
Explorative cohort	hsa-miR-429	MYO5A	ILMN_1698225	4644	-0.271384	0.00967199	0.208206
Explorative cohort	hsa-miR-429	NCAM1	ILMN_2398184	4684	-0.23961	0.0231475	0.294235
Validation cohort 1	hsa-miR-429	NCAM1	ILMN_2398184	4684	-0.208295	0.0291555	0.218579
Explorative cohort	hsa-miR-429	NDN	ILMN_1692058	4692	-0.254567	0.0154645	0.252438
Validation cohort 1	hsa-miR-429	NDN	ILMN_1692058	4692	-0.249194	0.00880783	0.124828
Validation cohort 1	hsa-miR-429	NME1	ILMN_2414399	4830	-0.290144	0.00210701	0.065124
Validation cohort 1	hsa-miR-429	NPTX1	ILMN_1814221	4884	-0.223082	0.0193259	0.179504
Explorative cohort	hsa-miR-429	NR3C1	ILMN_2389347	2908	-0.243439	0.0207729	0.282953
Validation cohort 1	hsa-miR-429	NR3C1	ILMN_2389347	2908	-0.330213	0.000426527	0.0297764
Explorative cohort	hsa-miR-429	NRG1	ILMN_1737252	3084	-0.28914	0.00571016	0.16786
Validation cohort 1	hsa-miR-429	NRG1	ILMN_1737252	3084	-0.265546	0.00505074	0.0965428
Explorative cohort	hsa-miR-429	NRP1	ILMN_1699574	8829	-0.284817	0.00667933	0.179648
Validation cohort 1	hsa-miR-429	NRP1	ILMN_1742547	8829	-0.240102	0.0115201	0.141807
Explorative cohort	hsa-miR-429	NTM	ILMN_2351466	50863	-0.26652	0.011111	0.219631
Validation cohort 1	hsa-miR-429	NTM	ILMN_2351466	50863	-0.269662	0.00438694	0.0905227
Explorative cohort	hsa-miR-429	PAG1	ILMN_1736806	55824	-0.519101	<0.0001	0.0018377
Explorative cohort	hsa-miR-429	PARVA	ILMN_1756408	55742	-0.355295	0.000635952	0.064325
Validation cohort 1	hsa-miR-429	PARVA	ILMN_1756408	55742	-0.189212	0.0477344	0.276668
Explorative cohort	hsa-miR-429	PARVB	ILMN_1787919	29780	-0.209614	0.0475466	0.397063
Validation cohort 1	hsa-miR-429	PARVB	ILMN_1787919	29780	-0.229141	0.0162156	0.165016
Validation cohort 1	hsa-miR-429	PCNX	ILMN_1740010	22990	-0.259943	0.00609785	0.10474
Explorative cohort	hsa-miR-429	PCSK1	ILMN_1710859	5122	-0.245125	0.0200985	0.279403
Validation cohort 1	hsa-miR-429	PCSK1	ILMN_2081813	5122	-0.271528	0.00422433	0.0894014
Explorative cohort	hsa-miR-429	PHLDB1	ILMN_1666819	23187	-0.276546	0.00832644	0.195647
Validation cohort 1	hsa-miR-429	PHLDB1	ILMN_1666819	23187	-0.331228	0.000408415	0.0292331
Explorative cohort	hsa-miR-429	PLK2	ILMN_1717706	10769	-0.224875	0.0333004	0.345416
Validation cohort 1	hsa-miR-429	PLK2	ILMN_1717706	10769	-0.366884	<0.0001	0.0143842
Explorative cohort	hsa-miR-429	PMP22	ILMN_1785646	5376	-0.343641	0.000912875	0.0751225
Validation cohort 1	hsa-miR-429	PMP22	ILMN_1785646	5376	-0.222709	0.0193584	0.179662
Validation cohort 1	hsa-miR-429	POLR1B	ILMN_1794632	84172	-0.263072	0.00549159	0.099738
Explorative cohort	hsa-miR-429	PPARGC1A	ILMN_1750062	10891	-0.274758	0.00895871	0.200943
Validation cohort 1	hsa-miR-429	PPP2R5C	ILMN_1795846	5527	-0.19936	0.036795	0.244741
Explorative cohort	hsa-miR-429	PRKCQ	ILMN_1733421	5588	-0.218669	0.0385865	0.366055
Validation cohort 1	hsa-miR-429	PRKCQ	ILMN_1733421	5588	-0.269162	0.00446316	0.0912189
Explorative cohort	hsa-miR-429	PRNP	ILMN_1737988	5621	-0.209922	0.0470513	0.39533
Validation cohort 1	hsa-miR-429	PRNP	ILMN_2360415	5621	-0.327111	0.000486553	0.0319978
Explorative cohort	hsa-miR-429	PTPRD	ILMN_2315789	5789	-0.267547	0.0109901	0.218839
Validation cohort 1	hsa-miR-429	PTPRD	ILMN_2315789	5789	-0.250375	0.00848458	0.122366
Explorative cohort	hsa-miR-429	PTPRE	ILMN_1734543	5791	-0.38852	0.000154267	0.0329341
Validation cohort 1	hsa-miR-429	PTPRE	ILMN_1734543	5791	-0.325542	0.000519788	0.0328826
Validation cohort 1	hsa-miR-429	RAB8B	ILMN_2173004	51762	-0.209368	0.0283212	0.215306
Explorative cohort	hsa-miR-429	RASA3	ILMN_1654586	22821	-0.343968	0.000962389	0.0770074
Explorative cohort	hsa-miR-429	RCN1	ILMN_1800276	5954	-0.212809	0.0440312	0.386003
Explorative cohort	hsa-miR-429	RECK	ILMN_1688630	8434	-0.341788	0.000977054	0.0777034
Validation cohort 1	hsa-miR-429	RECK	ILMN_2067269	8434	-0.231878	0.0147892	0.158209
Explorative cohort	hsa-miR-429	RFTN1	ILMN_1800787	23180	-0.279796	0.00774333	0.190974
Validation cohort 1	hsa-miR-429	RFTN1	ILMN_1800787	23180	-0.193923	0.0425034	0.262329
Explorative cohort	hsa-miR-429	RHOJ	ILMN_1678215	57381	-0.37409	0.000281082	0.0460633
Validation cohort 1	hsa-miR-429	RHOJ	ILMN_2107613	57381	-0.201316	0.0351083	0.239305
Explorative cohort	hsa-miR-429	RPL26L1	ILMN_2110532	51121	-0.287352	0.00619306	0.173438
Validation cohort 1	hsa-miR-429	RPL26L1	ILMN_2110532	51121	-0.265024	0.00514109	0.0969636
Explorative cohort	hsa-miR-429	RPS15A	ILMN_2255310	6210	-0.250489	0.0172553	0.2632
Validation cohort 1	hsa-miR-429	RPS15A	ILMN_2255310	6210	-0.269399	0.00442699	0.0909198
Validation cohort 1	hsa-miR-429	RSL24D1	ILMN_2175465	51187	-0.243004	0.0105277	0.135597
Explorative cohort	hsa-miR-429	RUNX1T1	ILMN_1812795	862	-0.238309	0.0239217	0.297897
Validation cohort 1	hsa-miR-429	RUNX1T1	ILMN_1723477	862	-0.302888	0.0012984	0.0522752
Explorative cohort	hsa-miR-429	RUSC2	ILMN_1810037	9853	-0.339599	0.00105821	0.0798886
Validation cohort 1	hsa-miR-429	RUSC2	ILMN_1810037	9853	-0.256308	0.00701451	0.111764
Validation cohort 1	hsa-miR-429	SCARB1	ILMN_2183409	949	-0.268129	0.00474228	0.093604
Explorative cohort	hsa-miR-429	SDC2	ILMN_1784553	6383	-0.296054	0.00460898	0.153459
Explorative cohort	hsa-miR-429	SDK2	ILMN_1676709	54549	-0.213878	0.0431327	0.38296
Validation cohort 1	hsa-miR-429	SDK2	ILMN_1676709	54549	-0.28636	0.00250873	0.0709837
Explorative cohort	hsa-miR-429	SERPINH1	ILMN_1751028	871	-0.224687	0.0332479	0.345412
Validation cohort 1	hsa-miR-429	SERPINH1	ILMN_1751028	871	-0.25419	0.00736922	0.114315
Explorative cohort	hsa-miR-429	SGIP1	ILMN_1664362	84251	-0.360497	0.000523179	0.0587347
Validation cohort 1	hsa-miR-429	SGIP1	ILMN_1664362	84251	-0.228754	0.0164008	0.165792
Explorative cohort	hsa-miR-429	SHFM1	ILMN_2128128	7979	-0.243184	0.0209111	0.283747
Validation cohort 1	hsa-miR-429	SHFM1	ILMN_1794505	7979	-0.233659	0.0141892	0.155557
Explorative cohort	hsa-miR-429	SIRPA	ILMN_1758146	140885	-0.299784	0.00409715	0.146281
Validation cohort 1	hsa-miR-429	SIRPA	ILMN_1758146	140885	-0.293579	0.00185318	0.0617737
Explorative cohort	hsa-miR-429	SLC16A2	ILMN_1703886	6567	-0.306087	0.00347183	0.135947
Validation cohort 1	hsa-miR-429	SLC16A2	ILMN_1703886	6567	-0.280429	0.00300385	0.0761426
Explorative cohort	hsa-miR-429	SLC36A1	ILMN_2124471	206358	-0.21178	0.0450884	0.389115
Validation cohort 1	hsa-miR-429	SLC36A1	ILMN_2124471	206358	-0.308173	0.00105544	0.0476775
Explorative cohort	hsa-miR-429	SLC38A2	ILMN_1651799	54407	-0.209361	0.047657	0.397443
Validation cohort 1	hsa-miR-429	SLC38A2	ILMN_1651799	54407	-0.284684	0.00257562	0.0716939
Explorative cohort	hsa-miR-429	SLC39A14	ILMN_1764629	23516	-0.239067	0.0234682	0.2955
Validation cohort 1	hsa-miR-429	SLC39A14	ILMN_1764629	23516	-0.305773	0.00121711	0.0508742
Explorative cohort	hsa-miR-429	SNAI2	ILMN_2082585	6591	-0.268314	0.0105598	0.21501
Validation cohort 1	hsa-miR-429	SNAI2	ILMN_2082585	6591	-0.276695	0.00343121	0.0812214
Validation cohort 1	hsa-miR-429	SOAT1	ILMN_1699100	6646	-0.188504	0.0487156	0.279048
Explorative cohort	hsa-miR-429	SRP72	ILMN_1683888	6731	-0.245273	0.0200216	0.278919
Explorative cohort	hsa-miR-429	STARD13	ILMN_2257607	90627	-0.43649	<0.0001	0.0101766
Validation cohort 1	hsa-miR-429	STARD13	ILMN_2257607	90627	-0.361306	0.000116919	0.0170644
Explorative cohort	hsa-miR-429	STARD8	ILMN_1799600	9754	-0.231823	0.0281219	0.320968
Validation cohort 1	hsa-miR-429	STARD8	ILMN_1799600	9754	-0.23896	0.0120957	0.145099
Explorative cohort	hsa-miR-429	STYX	ILMN_2184535	6815	-0.295156	0.00488767	0.155531
Validation cohort 1	hsa-miR-429	STYX	ILMN_2184535	6815	-0.187625	0.0496672	0.28172
Explorative cohort	hsa-miR-429	SULF2	ILMN_1686981	55959	-0.243495	0.0209613	0.2842
Validation cohort 1	hsa-miR-429	SULF2	ILMN_1667460	55959	-0.398004	<0.0001	0.0068044
Validation cohort 1	hsa-miR-429	SYDE1	ILMN_1755822	85360	-0.332562	0.000385681	0.0283808
Explorative cohort	hsa-miR-429	TCF21	ILMN_1728570	6943	-0.227131	0.0315375	0.336781
Validation cohort 1	hsa-miR-429	TCF21	ILMN_1728570	6943	-0.200298	0.0360579	0.24279
Explorative cohort	hsa-miR-429	TCP11L1	ILMN_1713174	55346	-0.28858	0.00580875	0.168843
Validation cohort 1	hsa-miR-429	TCP11L1	ILMN_1713174	55346	-0.28856	0.00231679	0.0682256
Explorative cohort	hsa-miR-429	TGFBI	ILMN_1663866	7045	-0.299156	0.00431876	0.150334
Validation cohort 1	hsa-miR-429	TGFBI	ILMN_1663866	7045	-0.344541	0.000227971	0.0221385
Explorative cohort	hsa-miR-429	TGFBR1	ILMN_1745927	7046	-0.296877	0.00449138	0.152915
Explorative cohort	hsa-miR-429	THBS1	ILMN_1686116	7057	-0.295403	0.00485071	0.155377
Validation cohort 1	hsa-miR-429	THBS1	ILMN_1686116	7057	-0.281473	0.00298751	0.0760524
Explorative cohort	hsa-miR-429	THRA	ILMN_1718182	7067	-0.237923	0.0239382	0.297981
Validation cohort 1	hsa-miR-429	THRA	ILMN_1718182	7067	-0.208989	0.0286133	0.21643
Explorative cohort	hsa-miR-429	TIMP2	ILMN_1721876	7077	-0.253711	0.0158264	0.254741
Validation cohort 1	hsa-miR-429	TIMP2	ILMN_1721876	7077	-0.228493	0.0163533	0.165606
Validation cohort 1	hsa-miR-429	TMEM136	ILMN_1815346	219902	-0.31744	0.00076997	0.040584
Explorative cohort	hsa-miR-429	TMEM167A	ILMN_3251560	153339	-0.212084	0.0449468	0.388682
Validation cohort 1	hsa-miR-429	TMEM167A	ILMN_1742813	153339	-0.247806	0.00920171	0.127503
Validation cohort 1	hsa-miR-429	UTP23	ILMN_1774860	84294	-0.246751	0.00951127	0.129439
Explorative cohort	hsa-miR-429	VGLL3	ILMN_1714586	389136	-0.278643	0.0080077	0.192524
Validation cohort 1	hsa-miR-429	VGLL3	ILMN_1714586	389136	-0.278413	0.00322824	0.0790278
Explorative cohort	hsa-miR-429	WDR33	ILMN_1670172	55339	-0.214126	0.0427082	0.381308
Validation cohort 1	hsa-miR-429	WDR33	ILMN_2383913	55339	-0.217006	0.0227753	0.194118
Explorative cohort	hsa-miR-429	WDR36	ILMN_1727184	134430	-0.367677	0.000363771	0.0501685
Validation cohort 1	hsa-miR-429	WDR36	ILMN_1727184	134430	-0.240006	0.0117163	0.142956
Explorative cohort	hsa-miR-429	YWHAG	ILMN_2228809	7532	-0.240287	0.022535	0.292222
Validation cohort 1	hsa-miR-429	YWHAG	ILMN_1750145	7532	-0.279247	0.00313364	0.0777571
Explorative cohort	hsa-miR-429	ZNF280D	ILMN_1736555	54816	-0.264387	0.012001	0.226912
Validation cohort 1	hsa-miR-429	ZNF280D	ILMN_1767142	54816	-0.279391	0.00311753	0.0776851
Validation cohort 1	hsa-miR-429	ZNF281	ILMN_1683127	23528	-0.272119	0.00402894	0.0876821
Validation cohort 1	hsa-miR-429	ZNF365	ILMN_1691022	22891	-0.224651	0.0184748	0.175317
