# Supplementary material for: miR‐200a/b/‐429 downregulation is a candidate biomarker of tumor radioresistance and independent of hypoxia in locally advanced cervical cancer
Source: Mol Oncol. 2022 Feb 15;16(6):1402–19. doi: 10.1002/1878-0261.13184 (PMC8936520; doi:10.1002/1878-0261.13184)
Supplement: Supplementary file 4 — Table S5. GO and KEGG enrichment analyses. [file MOL2-16-1402-s004.xlsx]

## Sheet: S5A
Supplementary Table S5A. GO and KEGG pathway enrichment analysis of potential miR-200a/b/-429 target genes (n=225) using global human transcriptome as background gene list (defined by DAVID v6.8)
Category	Term	Count	%	P-Value	Genes	List Total	Pop Hits	Pop Total	Fold Enrichment	Adjusted p-value (FDR)
GOTERM_BP_DIRECT	GO:0030198~extracellular matrix organization	20	9.04977	4.09359e-12	RECK, COL4A1, PDGFB, FBN1, ITGA1, DCN, DDR2, COL4A6, LAMA1, LAMA4, CRISPLD2, TGFBI, VCAN, LAMC1, FBN2, THBS1, COL8A1, FGF2, JAM3, MFAP5	208	196	16792	8.23783	6.89833e-09
GOTERM_BP_DIRECT	GO:0007155~cell adhesion	20	9.04977	4.24046e-06	PRKCA, SIRPA, DDR2, COL4A6, NCAM1, LAMA1, LAMA4, SRPX, FAP, TGFBI, RELN, VCAN, LAMC1, THBS1, SPON2, ADAM12, COL8A1, PARVB, NTM, PARVA	208	459	16792	3.51768	0.00714555
GOTERM_BP_DIRECT	GO:0042060~wound healing	9	4.0724	6.31142e-06	EGFR, TGFBR1, PDGFRA, PDGFRB, SCARB1, DCN, IL24, NRG1, FGF2	208	80	16792	9.08221	0.0106351
GOTERM_CC_DIRECT	GO:0005925~focal adhesion	22	9.95475	8.87062e-09	EGFR, DLC1, DIXDC1, FLRT2, NRP1, LIMS2, TSPAN4, FERMT2, ITGA1, AKAP12, DDR2, CORO1C, YWHAG, DAB2, RPL31, FAP, STARD8, PDGFRB, MSN, PHLDB2, PARVB, PARVA	217	391	18224	4.72531	1.16898e-05
GOTERM_CC_DIRECT	GO:0009986~cell surface	25	11.3122	3.09455e-08	CPM, NRP1, PDGFB, FERMT2, TIMP2, GREM1, SDC2, SRPX, FAP, SCARB1, THBS1, NT5E, ANO6, EGFR, TGFBR1, AXL, ITGA1, FZD4, NCAM1, SULF2, PDGFRB, HSPD1, ANTXR1, PRNP, F2R	217	542	18224	3.87369	4.07805e-05
GOTERM_CC_DIRECT	GO:0031012~extracellular matrix	17	7.69231	5.15807e-07	AEBP1, COL4A1, PDGFB, FBN1, RPS15A, DCN, TIMP2, TIMP3, LAMA1, LAMA4, TGFBI, VCAN, FBN2, LAMC1, HSPD1, THBS1, COL8A1	217	296	18224	4.82327	0.000679737
GOTERM_CC_DIRECT	GO:0005886~plasma membrane	81	36.6516	1.02076e-06	RHOJ, SLC36A1, IGDCC4, NRP1, LEPR, TSPAN4, GABBR1, DDR2, SDC2, EDNRA, DAB2, GPC6, FAP, TGFBI, MSN, HTR1D, ANO6, NT5E, PAG1, EGFR, PRKCA, RECK, IRS2, CCDC88A, STX2, SDK2, BASP1, RFTN1, SIRPA, NCAM1, PRKCQ, GRB10, PRCP, PDGFRA, PDGFRB, RELN, SRP72, PMP22, EDA, PRNP, ADAM12, JAM3, PARVB, PMEPA1, PARVA, SLC39A14, CPM, SLC38A2, LIMS2, SLC39A10, CALD1, APH1B, AKAP12, GNG11, CYTH3, IL7R, RILPL1, KIRREL,…	217	4121	18224	1.65069	0.00134517
GOTERM_MF_DIRECT	GO:0005201~extracellular matrix structural constituent	9	4.0724	1.40383e-06	LAMA1, LAMA4, COL4A1, FBN1, VCAN, FBN2, LAMC1, MFAP5, COL4A6	205	67	16881	11.0614	0.00196785
GOTERM_MF_DIRECT	GO:0005518~collagen binding	8	3.61991	7.62384e-06	PDGFB, TGFBI, ITGA1, DCN, ANTXR1, LRRC15, DDR2, SERPINH1	205	60	16881	10.9795	0.0106865
KEGG_PATHWAY	hsa04151: PI3K-Akt signaling pathway	20	9.04977	7.4048e-07	PRKCA, EGFR, COL4A1, PDGFB, PPP2R5C, ITGA1, GNG11, IL7R, COL4A6, LAMA1, YWHAG, LAMA4, PDGFRA, PDGFRB, RELN, LAMC1, THBS1, PPP2R2B, FGF2, F2R	105	345	6879	3.79793	0.000916253
KEGG_PATHWAY	hsa04510: Focal adhesion	15	6.78733	2.21208e-06	EGFR, PRKCA, COL4A1, PDGFB, ITGA1, COL4A6, LAMA1, LAMA4, PDGFRA, PDGFRB, RELN, LAMC1, THBS1, PARVB, PARVA	105	206	6879	4.77046	0.00273715

## Sheet: S5B
Supplementary Table S5B. GO and KEGG pathway enrichment analysis of potential miR-200a/b/-429 target genes (n=225) with all candidate target genes collected from miRGate database as background gene list (n=7613)
Category	Term	Count	%	P-Value	Genes	List Total	Pop Hits	Pop Total	Fold Enrichment	Adjusted p-value (FDR)
GOTERM_BP_DIRECT	GO:0030198~extracellular matrix organization	20	9.04977	3.00994e-11	FBN2, LAMA1, LAMA4, ITGA1, PDGFB, LAMC1, FGF2, THBS1, DCN, MFAP5, VCAN, COL4A1, CRISPLD2, COL4A6, COL8A1, TGFBI, RECK, JAM3, FBN1, DDR2	197	90	6153	6.94078	4.92727e-08
GOTERM_BP_DIRECT	GO:0007155~cell adhesion	20	9.04977	6.45233e-06	SPON2, SRPX, LAMA1, LAMA4, NTM, PRKCA, PARVA, LAMC1, PARVB, THBS1, VCAN, RELN, FAP, ADAM12, COL4A6, COL8A1, SIRPA, NCAM1, TGFBI, DDR2	197	187	6153	3.34048	0.00528123
GOTERM_CC_DIRECT	GO:0009986~cell surface	25	11.3122	4.06221e-08	SRPX, CPM, SCARB1, NRP1, SDC2, PDGFB, ANTXR1, THBS1, EGFR, HSPD1, NT5E, TIMP2, NCAM1, PDGFRB, PRNP, FZD4, ITGA1, F2R, ANO6, TGFBR1, SULF2, GREM1, FAP, AXL, FERMT2	206	214	6551	3.71507	6.00252e-06
GOTERM_CC_DIRECT	GO:0005615~extracellular space	34	15.3846	6.41752e-08	PCSK1, CPM, SPON2, NRP1, LAMA1, IL24, PDGFB, LAMC1, FGF2, THBS1, FSTL1, EGFR, HSPD1, RELN, FLRT2, LAMP2, TIMP2, SERPINH1, TIMP3, STX2, GPC6, JAM3, MSN, DCN, SULF2, DKK3, GREM1, IL1A, VCAN, FAP, AXL, PAPPA, TGFBI, FBN1	206	381	6551	2.83788	6.00252e-06
GOTERM_CC_DIRECT	GO:0005925~focal adhesion	22	9.95475	6.97967e-08	PDGFRB, NRP1, RPL31, STARD8, ITGA1, DIXDC1, MSN, PARVA, PARVB, EGFR, CORO1C, AKAP12, DAB2, FAP, FLRT2, DLC1, TSPAN4, PHLDB2, FERMT2, YWHAG, LIMS2, DDR2	206	172	6551	4.06757	6.00252e-06
GOTERM_CC_DIRECT	GO:0031012~extracellular matrix	16	7.23982	9.34943e-08	FBN2, LAMA1, LAMA4, PDGFB, LAMC1, THBS1, DCN, HSPD1, VCAN, RPS15A, COL4A1, TIMP2, TIMP3, COL8A1, TGFBI, FBN1	206	90	6551	5.65351	6.03038e-06
GOTERM_CC_DIRECT	GO:0005886~plasma membrane	79	35.7466	6.07617e-07	SCARB1, CPM, NRP1, EDA, BNC2, IRS2, ANTXR1, AKAP12, HEPH, BASP1, LAMP2, GRB10, LEPR, SIRPA, PMEPA1, SLC36A1, PDGFRB, PDGFRA, SGIP1, ITGA1, F2R, SLC39A10, ANO6, PRKCA, SLC39A14, TGFBR1, IGDCC4, RILPL1, RHOJ, ADAM12, PRKCQ, PHLDB2, DDR2, NTM, SDC2, PRCP, CACNA1C, SLC7A2, EGFR, HSPD1, CYTH3, NT5E, APH1B, RELN, SRP72, FLRT2, CALD1, TSPAN4, NCAM1, KCNN3, STX2, SLC38A2, GPC6, PAG1, JAM3, PRNP, GABBR1, …	206	1506	6551	1.66818	3.1353e-05
GOTERM_CC_DIRECT	GO:0070062~extracellular exosome	55	24.8869	3.7721e-05	SPON2, SCARB1, CPM, RPL31, LAMC1, HNMT, ANTXR1, TRMT112, RUSC2, BASP1, LAMP2, TIMP2, TIMP3, SIRPA, YWHAG, PDGFRB, DUSP3, ITGA1, ACSL4, ANO6, PRKCA, NME1, CRISPLD2, RHOJ, COL8A1, DDR2, LRRC15, LAMA4, PRCP, THBS1, FSTL1, HSPA13, HSPD1, NT5E, RPS15A, FLRT2, SERPINH1, NCAM1, STX2, AP1M1, PRNP, KIRREL, FZD4, RFTN1, MYO5A, MSN, EIF2S1, PTPRD, EHD1, DAB2, AXL, NACA, TGFBI, RPL26L1, FBN1	206	1019	6551	1.71644	0.00161816
GOTERM_CC_DIRECT	GO:0005578~proteinaceous extracellular matrix	13	5.88235	4.39036e-05	FBN2, SPON2, LAMA1, VCAN, RELN, FLRT2, CRISPLD2, TIMP2, COL4A6, TIMP3, TGFBI, GPC6, FBN1	206	97	6551	4.26199	0.00161816
GOTERM_CC_DIRECT	GO:0005576~extracellular region	29	13.1222	5.89044e-05	FBN2, EDA, LAMA1, LAMA4, IL24, PDGFB, LAMC1, FGF2, THBS1, FSTL1, TIMP2, LEPR, TIMP3, GABBR1, F2R, DCN, DKK3, MFAP5, IL1A, VCAN, COL4A1, CRISPLD2, PAPPA, ADAM12, COL4A6, COL8A1, TGFBI, IL7R, FBN1	206	407	6551	2.26592	0.00189967
GOTERM_CC_DIRECT	GO:0005604~basement membrane	7	3.16742	0.000226913	COL4A1, LAMA1, LAMA4, TIMP3, TGFBI, LAMC1, FBN1	206	29	6551	7.6761	0.00650483
GOTERM_MF_DIRECT	GO:0005201~extracellular matrix structural constituent	9	4.0724	1.39648e-06	FBN2, MFAP5, VCAN, COL4A1, LAMA1, LAMA4, COL4A6, LAMC1, FBN1	195	28	6228	10.2659	0.000559987
GOTERM_MF_DIRECT	GO:0005518~collagen binding	8	3.61991	2.82802e-05	LRRC15, ITGA1, PDGFB, SERPINH1, TGFBI, ANTXR1, DCN, DDR2	195	30	6228	8.51692	0.00567019
KEGG_PATHWAY	hsa04151: PI3K-Akt signaling pathway	20	9.04977	6.78357e-06	PDGFRB, PDGFRA, LAMA1, LAMA4, F2R, ITGA1, PDGFB, PRKCA, LAMC1, PPP2R5C, FGF2, GNG11, THBS1, EGFR, RELN, COL4A1, PPP2R2B, COL4A6, IL7R, YWHAG	100	156	2481	3.18077	0.00122104
KEGG_PATHWAY	hsa04510: Focal adhesion	15	6.78733	1.45237e-05	PDGFRB, PDGFRA, LAMA1, LAMA4, ITGA1, PDGFB, PRKCA, PARVA, LAMC1, PARVB, THBS1, EGFR, RELN, COL4A1, COL4A6	100	95	2481	3.91737	0.00130713
KEGG_PATHWAY	hsa05206: MicroRNAs in cancer	12	5.42986	0.000154107	PDGFRB, PDGFRA, ZEB2, PDGFB, TIMP3, IRS2, ATM, PRKCA, THBS1, RECK, EGFR, GLS	100	76	2481	3.91737	0.00700918
KEGG_PATHWAY	hsa04512: ECM-receptor interaction	8	3.61991	0.00015576	RELN, COL4A1, LAMA1, LAMA4, ITGA1, COL4A6, LAMC1, THBS1	100	31	2481	6.40258	0.00700918
